# Supplementary material for: Is the coupling and coordination of economic, social and environmental development crucial to the governance of relative poverty?
Source: PLoS One. 2024 Aug 2;19(8):e0306641. doi: 10.1371/journal.pone.0306641 (PMC11296651; doi:10.1371/journal.pone.0306641)
Supplement: S1 Table — (XLSX) [file pone.0306641.s001.xlsx]

## Sheet: Sheet1
地区	Score	house_price	GDP_per_capita	Proportion_of_primary_industry	Proportion_of_secondary_industry	Proportion_of_tertiary_industry	inforamtion_transfer	transporation	health	education	baidu_index	temperature	rainfall	AQI	DEM	slope	relative_poverty	Score
北京市	0.208871	11300.7	5.34158	0.00170191	0.121895	0.876405	26874	37156	2.83608	2.08948	1459	0.933928	1.48454	79.3333	364.889	13.3225	0	0.208871
天津市	0.23819	8562.33	2.59418	0.00815489	0.296735	0.69511	13539	29687	3.33755	5.61011	1136	3.09908	2.09479	98.3333	19.9923	2.68078	0	0.23819
石家庄市	0.160502	10582.7	1.2827	0.0632874	0.29917	0.637543	17931	62487	3.73099	0.735741	684	3.266	3.83231	128	253.471	9.03486	0	0.160502
唐山市	0.173794	8084	1.81905	0.0613002	0.535849	0.40285	7483	54041	2.4246	0.910053	701	2.04845	2.33724	98	60.5229	4.98668	0	0.173794
秦皇岛市	0.165842	14972.3	1.16973	0.074214	0.330569	0.595217	4065	19808	3.42193	0.724252	343	1.03761	2.7199	71.3333	233.389	11.3078	0	0.165842
邯郸市	0.15507	7698	0.743073	0.0873922	0.479198	0.433409	7373	23949	1.09142	0.868992	787	5.1413	5.82002	119.333	219.703	6.98154	0	0.15507
邢台市	0.1458	5904.33	0.540387	0.0832621	0.410512	0.506226	4742	10802	0.921348	0.494382	613	4.7021	2.81642	117.667	151.283	5.86623	1	0.1458
保定市	0.158261	10580	0.570288	0.101169	0.336484	0.636023	7120	19622	1.1144	0.885597	735	1.88647	3.00613	114.667	332.738	10.0928	0	0.158261
张家口市	0.152801	8619.67	0.621763	0.0752975	0.339893	0.584809	3694	12496	1.83226	0.537634	384	-2.00408	1.99492	56.6667	1253.38	11.077	0	0.152801
承德市	0.145116	7260	0.74517	0.124737	0.435774	0.596356	2118	15842	2.55875	0.744125	430	-2.95618	1.24803	64	944.264	16.2713	0	0.145116
沧州市	0.169893	10486.3	1.04574	0.0523694	0.333293	0.614338	3192	8553	1.277	0.739517	535	4.06892	1.63027	98	10.9932	2.18001	0	0.169893
廊坊市	0.181695	12077.7	1.2089	0.0566878	0.353143	0.668436	4484	7834	3.14907	1.16563	569	3.03459	1.79425	89.6667	13.838	2.39602	0	0.181695
衡水市	0.168267	13077.7	0.643013	0.123939	0.385739	0.530051	2918	12553	1.15066	0.622271	474	4.19709	2.01269	105	20.8708	3.20466	0	0.168267
太原市	0.155418	4666.67	2.21253	0.00501407	0.333459	0.661527	13825	23861	7.52865	1.69531	745	1.96022	4.27271	112.667	1250.1	13.8356	0	0.155418
大同市	0.149933	5435.67	0.898742	0.0381386	0.362141	0.59972	2231	27910	4.12579	0.610063	538	-2.29737	3.52232	75.3333	1297.04	11.203	0	0.149933
晋城市	0.137586	9100.67	1.3536	0.0266223	0.523461	0.449917	2277	4695	3.25676	0.792793	365	5.11929	11.5305	103	990.435	14.9515	0	0.137586
朔州市	0.151414	4666.67	1.39024	0.0298246	0.397807	0.571053	1650	5347	3.10366	0.77439	346	-2.34709	5.11039	95.3333	1334.26	9.26108	0	0.151414
晋中市	0.141939	6302.67	0.870627	0.0490297	0.440239	0.510526	3242	17545	3.33134	1.20597	478	2.6286	4.48241	93	1176.47	14.0343	0	0.141939
运城市	0.145342	4995	0.616732	0.0794953	0.35142	0.569085	4322	12373	3.6284	1.78016	572	5.13821	11.6126	123.667	618.565	10.6672	1	0.145342
忻州市	0.130875	3742.67	0.709121	0.04226	0.434543	0.523197	3824	7172	2.30945	0.589577	488	-1.09385	6.60444	108	1400	15.1663	1	0.130875
临汾市	0.134666	8957	0.694664	0.0470942	0.418504	0.534402	2746	10524	2.25058	0.758701	426	3.86992	9.29613	123.667	1005.43	14.69	0	0.134666
吕梁市	0.135718	6336.33	0.804315	0.0299779	0.57242	0.397602	4452	10175	2.49239	0.822335	452	1.86674	5.74453	84.6667	1237.41	15.9213	1	0.135718
呼和浩特市	0.175788	4692.67	2.54028	0.0238091	0.261537	0.714654	5155	5477	4.91165	2.16867	517	-3.89409	3.19994	118	1375.95	9.18998	0	0.175788
包头市	0.180799	5599.67	2.61556	0.0107052	0.379099	0.610195	2325	2396	5.69333	1.59556	575	-5.12709	2.40631	122.667	1397.38	6.29172	0	0.180799
乌海市	0.191123	4978.33	2.80727	0.00574806	0.655845	0.338407	430	1646	6.06818	2.88636	507	-1.26351	3.59538	87	1188.49	6.64427	0	0.191123
赤峰市	0.179187	7633	0.789783	0.100193	0.298927	0.600881	2710	17722	3.99348	1.56522	708	-5.18103	2.40752	56.6667	856.547	8.25033	0	0.179187
通辽市	0.17851	5152	0.692114	0.122562	0.329535	0.566545	2015	9345	1.46057	1.80442	590	-4.38988	4.53748	64.3333	327.978	5.35984	1	0.17851
鄂尔多斯市	0.234076	4545	4.47537	0.00455066	0.563941	0.431509	2125	3815	6.59756	5.63415	440	-1.69251	3.88645	68	1296.15	4.60535	0	0.234076
呼伦贝尔市	0.19551	6457	0.816431	0.0904462	0.313223	0.59633	1930	18702	3.92941	2.1098	399	-14.7673	4.46674	43	693.484	8.21727	0	0.19551
巴彦淖尔市	0.174821	5491	0.962644	0.0635224	0.452836	0.414328	980	1690	4.84483	1.82759	651	-3.87569	2.63539	104.333	1271.3	6.28584	0	0.174821
乌兰察布市	0.169023	4857.67	0.663941	0.0482643	0.496081	0.505039	1277	3142	1.62082	1.47212	361	-5.13446	2.5001	56	1405.77	6.84703	0	0.169023
沈阳市	0.171445	3966	1.69881	0.0328584	0.26458	0.70264	15258	33838	5.01852	0.818783	758	-3.4887	8.78809	94.3333	54.1517	5.2635	0	0.171445
大连市	0.187634	7151.33	2.47613	0.0343851	0.386866	0.578749	16918	59965	12.015	1.77629	785	0.0937697	5.07229	67	77.4901	7.22649	0	0.187634
抚顺市	0.145311	3990.33	0.850242	0.0414773	0.455682	0.503409	1424	4312	3.23188	0.908213	371	-4.39223	13.1604	91.6667	411.218	13.5287	0	0.145311
本溪市	0.141004	4826	1.16621	0.0431697	0.473093	0.483737	866	4700	4.11724	0.965517	378	-3.27908	11.758	79.6667	467.538	17.3542	0	0.141004
盘锦市	0.202056	10201.7	2.18769	0.0481716	0.541139	0.411041	1067	4358	5.19231	2.08462	477	-1.45948	6.45898	79.3333	8.68639	1.59209	0	0.202056
铁岭市	0.156367	7166	0.431488	0.173136	0.261427	0.566159	1448	6445	3.09343	0.629758	340	-5.01091	12.8131	94.3333	185.426	8.35925	0	0.156367
朝阳市	0.172523	15033.7	0.505672	0.154723	0.289256	0.55608	2734	12033	6.21194	0.791045	665	-1.72411	3.94294	81	456.113	10.307	1	0.172523
葫芦岛市	0.148772	5911.67	0.553986	0.107914	0.351864	0.540222	1792	19399	2.92029	0.98913	394	-0.562108	3.79581	88	224.194	10.8068	0	0.148772
鹤岗市	0.166664	4073.67	0.596939	0.112308	0.613675	0.596581	732	2721	4.0102	0.397959	473	-9.80983	9.17076	54.6667	184.92	7.31318	1	0.166664
双鸭山市	0.162725	4796	0.513475	0.0890884	0.446133	0.647099	827	1936	3	0.468085	299	-8.9759	9.39239	62	141.156	7.3098	1	0.162725
大庆市	0.181654	3357.67	1.91029	0.0339299	0.622787	0.382025	2940	10053	5.30515	0.878676	511	-9.73144	5.70522	83	129.948	4.4847	1	0.181654
上海市	0.256502	19810.3	5.34828	0.0019474	0.222135	0.28198	24256	34652	2.11641	2.06943	1904	0	77.7679	64.3333	7.73784	1.99981	0	0.256502
南京市	0.250985	15804.3	4.57382	0.01249	0.327011	0.660499	44019	34987	3.36338	5.30986	1111	8.39254	86.6245	65.6667	25.7802	4.09657	0	0.250985
无锡市	0.259827	10572.3	4.90107	0.00756519	0.429252	0.563182	8363	12096	3.89463	7.32803	946	8.99644	81.9406	64.6667	21.7649	3.16884	0	0.259827
徐州市	0.197558	11078	1.33971	0.0653806	0.339847	0.594772	9295	99317	1.59789	3.09885	841	6.62077	28.7327	97.3333	28.4052	3.99895	0	0.197558
常州市	0.243777	8832.33	3.8141	0.0126666	0.446872	0.540441	5496	12610	3.27013	6.95584	827	8.78189	84.4036	73.6667	18.5217	3.14941	0	0.243777
苏州市	0.307127	21516.7	5.17833	0.00616999	0.434356	0.559466	22651	40988	3.07192	8.92116	1042	9.41037	82.4728	66.3333	7.70401	1.88835	0	0.307127
南通市	0.20206	8623.67	2.67208	0.0290036	0.464255	0.506751	6209	28980	2.50132	3.28684	813	8.54279	65.3906	65.6667	8.37707	1.86377	0	0.20206
连云港市	0.232262	28720	1.15058	0.07259	0.497388	0.502759	3768	33939	2.78464	3.11236	436	6.20836	31.8544	74	18.4724	2.56589	0	0.232262
淮安市	0.214609	16851.7	1.43175	0.0437901	0.42675	0.529459	4666	23091	1.90714	3.35714	865	7.20604	52.2084	79.6667	14.5934	2.24714	0	0.214609
盐城市	0.19511	13564.7	1.4894	0.0777151	0.347645	0.574583	3820	25004	0.920828	2.39829	633	7.0448	51.1322	68.3333	9.21461	2.00085	0	0.19511
扬州市	0.209356	9325	2.79133	0.0236744	0.449853	0.526473	4299	25409	2.41138	4.21007	529	7.81221	64.0758	71	11.1464	2.38263	0	0.209356
镇江市	0.224659	7964.67	3.62259	0.0161129	0.454238	0.529649	3319	20858	3.61111	5.74815	669	8.46385	81.2168	71.3333	25.8518	3.99123	0	0.224659
泰州市	0.19763	13929	2.28154	0.0284327	0.447872	0.523687	3154	21673	2.10579	2.3493	597	8.04268	62.3785	69.6667	9.32959	1.98889	0	0.19763
宿迁市	0.21654	21516.7	0.996486	0.0679245	0.383408	0.548668	5316	33012	2.35811	3.13851	647	6.98035	41.4095	88	11.9783	2.28063	0	0.21654
杭州市	0.210269	8766.67	4.25042	0.0181884	0.262876	0.718935	70620	14317	4.09686	5.64403	1151	9.74592	89.5887	57.3333	271.236	17.1948	0	0.210269
宁波市	0.202216	9734	4.05229	0.0249291	0.432346	0.542725	13791	37527	2.84704	4.24342	850	10.2533	78.2502	55.6667	121.544	11.0336	0	0.202216
温州市	0.179217	14909.7	1.62579	0.0193766	0.361976	0.618648	11042	7028	3.36298	3.91947	918	12.2873	70.9215	53.3333	348.283	17.7194	0	0.179217
嘉兴市	0.219802	10230.7	3.15951	0.0177904	0.486618	0.495592	5533	18530	2.12912	4.6511	736	9.99072	80.4899	58	7.33723	1.60026	0	0.219802
湖州市	0.224877	26119.3	2.44414	0.0316321	0.471139	0.497229	3408	11078	2.83955	3.65299	787	9.32569	90.1384	54.3333	113.236	9.16725	0	0.224877
绍兴市	0.186027	17418	2.73373	0.0272881	0.428191	0.544521	4053	18446	1.92634	2.67411	601	10.1928	77.2614	53.3333	170.597	12.8069	0	0.186027
金华市	0.202477	12004.3	1.87459	0.024016	0.351469	0.624515	9985	11230	3.5061	5.75	967	11.0202	73.5431	52.3333	292.58	15.1074	0	0.202477
衢州市	0.176949	23536	1.25287	0.0438374	0.386957	0.569206	1661	6678	2.77907	2.23256	697	10.6208	97.6937	48.3333	332.412	17.083	0	0.176949
舟山市	0.183743	11918.3	3.26278	0.0710607	0.381118	0.547821	1461	4936	3.64948	3.07216	594	10.1997	79.998	49.3333	51.0651	11.3276	0	0.183743
台州市	0.178865	16691	1.68682	0.0395546	0.397402	0.563141	4189	9150	2.50247	3.1598	753	10.9131	65.7828	53.6667	234.434	15.7974	0	0.178865
丽水市	0.155309	15765	1.16092	0.06783	0.283335	0.648835	2963	4938	2.02214	3.08487	726	12.039	73.6385	43	626.037	22.9978	0	0.155309
合肥市	0.193634	5725.67	2.44506	0.0281192	0.286764	0.685101	24402	11401	2.38442	3.42338	983	8.07082	84.6771	69	37.2145	3.99256	0	0.193634
芜湖市	0.181042	8198.67	1.99564	0.0285237	0.448092	0.523333	41290	4475	1.32308	2.17692	811	8.26858	89.0282	69.6667	30.6175	4.17489	0	0.181042
蚌埠市	0.16247	6292	1.10207	0.0811001	0.38693	0.531993	3356	3924	1.03886	1.23316	833	7.68402	57.0692	83.6667	17.7939	3.09516	0	0.16247
淮南市	0.15369	8549	0.693606	0.0766962	0.397861	0.525442	2308	1923	1.17391	0.639386	547	8.01847	65.4976	90	25.2153	2.6586	0	0.15369
马鞍山市	0.156408	6635.67	1.99913	0.0273045	0.459152	0.513543	1825	3079	2.0262	0.978166	433	8.36005	91.7235	70.3333	25.3262	4.13899	0	0.156408
淮北市	0.155212	6221.67	1.06119	0.0245267	0.408348	0.567126	2405	1441	1.34703	1.06393	554	7.38686	38.9269	99.6667	26.0465	3.49538	0	0.155212
铜陵市	0.156576	9599.67	1.17018	0.0334833	0.428786	0.537731	1410	2748	0.77193	0.964912	528	8.00232	87.5641	67	43.8939	5.96532	0	0.156576
安庆市	0.147202	7335.67	0.935161	0.0705478	0.41601	0.513442	4577	4594	0.956522	1.0794	810	8.35375	97.0025	65.3333	211.932	9.78061	0	0.147202
黄山市	0.131863	7473	1.13289	0.0562796	0.305687	0.638033	1297	1490	0.95302	0.973154	829	6.18074	103.124	48.3333	377.549	19.4269	0	0.131863
滁州市	0.157796	7567.33	1.38	0.057334	0.491639	0.451027	4368	5664	0.868132	0.903297	578	7.87512	72.8738	74.3333	42.9555	4.13795	0	0.157796
阜阳市	0.165405	14439.7	0.53663	0.0944372	0.354408	0.551155	7238	12757	0.911792	0.446611	884	7.91048	61.1899	101.333	30.3064	4.02071	0	0.165405
宿州市	0.147422	5850.67	0.6431	0.103412	0.345094	0.551517	5279	5309	0.726444	0.635258	576	7.15247	36.6854	92.3333	28.1408	4.01372	0	0.147422
六安市	0.140265	7580.67	0.592217	0.0867429	0.335657	0.577657	4072	3394	0.463621	0.544839	915	8.45104	90.7804	72.6667	210.815	9.89037	0	0.140265
亳州市	0.16001	9484	0.590603	0.0788365	0.331461	0.589703	6321	17873	0.960784	1.3092	540	7.66472	45.7281	106	26.1834	3.94231	0	0.16001
池州市	0.137185	7005	1.09383	0.0575621	0.436795	0.505079	1866	2885	1.74691	1.43827	440	7.82158	98.7998	61.6667	184.901	14.4951	0	0.137185
宣城市	0.169135	23603	1.20179	0.0581569	0.458694	0.483149	2394	7132	1.70609	0.752688	446	7.85571	94.5002	67.3333	207.426	12.8595	0	0.169135
福州市	0.14635	12637.3	2.59	0.0517701	0.4144	0.533852	21618	10192	3.55775	0.93662	708	13.7896	87.1133	49.3333	344.249	15.6433	0	0.14635
厦门市	0.217218	12948	5.04989	0.00385427	0.361489	0.634649	21477	9320	3.72031	5.6092	583	15.9579	89.2155	53.6667	146.056	9.81804	0	0.217218
莆田市	0.143203	12355.7	1.84541	0.0415048	0.493472	0.465023	4465	16182	2.10165	0.736264	653	13.349	91.7	54.6667	317.03	13.3138	0	0.143203
三明市	0.134264	10815.7	2.10388	0.0641262	0.519736	0.416138	3118	3342	2.00692	0.778547	719	12.9836	97.734	39.3333	554.708	17.9228	0	0.134264
泉州市	0.141933	10108	2.62502	0.0173455	0.514627	0.468027	11354	7807	2.25361	0.863338	775	13.4902	97.2744	56	438.084	15.0654	0	0.141933
漳州市	0.12144	5659	1.96946	0.0863276	0.426463	0.487209	4734	5835	1.9636	0.718391	547	15.7713	90.4036	54.3333	285.036	14.0327	0	0.12144
南平市	0.129353	12589.7	1.21774	0.138751	0.311874	0.549401	2508	7575	0.924528	0.616352	711	12.6441	85.4979	41	498.772	18.6747	0	0.129353
龙岩市	0.124369	8670	1.96308	0.0906994	0.46322	0.446064	3202	2411	1.95912	0.924528	559	14.6456	112.424	41.6667	580.643	17.7604	0	0.124369
宁德市	0.129338	12493.3	1.44253	0.0844335	0.438856	0.476711	3041	5242	1.37079	0.738764	516	13.1091	81.7765	48.6667	562.664	18.1397	0	0.129338
南昌市	0.163739	5425.67	2.24743	0.0296525	0.429472	0.540876	14379	4525	1.53172	1.3694	828	10.6161	97.6934	57	35.9448	3.87672	0	0.163739
济南市	0.228215	15309	2.54329	0.0179822	0.316157	0.665861	32671	23677	4.47302	4.49937	1014	3.91988	9.67311	98.6667	161.4	7.27703	0	0.228215
青岛市	0.216068	7598	3.01428	0.0124877	0.323542	0.663971	29663	31166	5.96631	4.29603	915	4.73443	13.4662	73	51.0542	5.09039	0	0.216068
淄博市	0.167733	7353.67	1.74124	0.0290195	0.453619	0.517401	6110	7091	3.84101	1.93088	637	4.45967	8.85078	101	225.322	8.6721	0	0.167733
枣庄市	0.162251	10514	0.846509	0.0724395	0.401594	0.525967	4234	15973	1.86085	1.1533	548	5.89408	22.7028	101	96.1621	5.98002	0	0.162251
东营市	0.221568	8234.67	3.1598	0.0333099	0.560146	0.406544	3398	2747	3.41414	4.41919	832	4.28315	7.6845	90.6667	10.032	2.55738	0	0.221568
烟台市	0.185023	10167.7	2.44524	0.0221263	0.410674	0.567199	9712	20629	4.62634	2.13783	532	4.09658	14.7212	67.6667	100.487	7.26953	0	0.185023
潍坊市	0.188824	11100.7	1.3305	0.0808171	0.373792	0.545382	11283	38471	3.01198	2.63508	669	4.7642	12.0219	96	93.6244	5.47214	0	0.188824
济宁市	0.179212	8230	0.986857	0.0504392	0.393279	0.556282	8307	16721	1.23378	2.42058	761	5.39907	16.2653	107	64.0079	4.4198	0	0.179212
泰安市	0.182825	10250.3	0.99075	0.118302	0.326933	0.554871	4182	14086	1.26876	2.64223	638	3.40953	13.9747	99	160.582	6.46877	0	0.182825
威海市	0.173728	6890	2.39553	0.0364655	0.40536	0.558174	3708	7954	5.55642	1.59533	544	3.80826	15.9448	59.6667	59.2924	6.59751	0	0.173728
日照市	0.193167	16363.3	1.34468	0.0390912	0.419958	0.54095	3627	5547	2.22078	2.41234	586	5.36782	16.6382	80	130.265	6.61856	0	0.193167
临沂市	0.167985	9588	0.816555	0.0527735	0.359885	0.587424	8830	16092	1.41765	1.37647	925	5.57956	19.3433	93.3333	152.582	6.7893	0	0.167985
德州市	0.176743	8890.33	1.08304	0.0734655	0.414773	0.511761	3599	8890	1.44073	1.98831	522	4.37035	4.49792	109.667	18.6967	3.19634	0	0.176743
聊城市	0.171168	8016.33	0.733246	0.116018	0.320546	0.563437	6809	7001	1.06337	2.2272	459	4.78441	8.36023	110.333	32.5045	4.13864	0	0.171168
滨州市	0.177767	7743.33	1.28256	0.0399835	0.431101	0.528915	3370	5944	2.59045	1.8593	557	4.35524	5.00138	95	14.5113	2.30342	0	0.177767
菏泽市	0.159926	5919	0.707466	0.0451051	0.420839	0.534056	6763	6923	1.20273	1.51559	652	6.05223	15.4403	108.333	47.0632	4.38988	0	0.159926
郑州市	0.183409	4967	2.80023	0.00732853	0.35262	0.640052	29366	24779	2.44331	2.52834	1165	6.85275	15.9831	109.333	227.609	6.72302	0	0.183409
开封市	0.149681	5889	0.883244	0.089223	0.381998	0.528779	3395	3325	0.709447	0.800357	545	7.01065	16.3467	115.333	67.4406	3.75507	1	0.149681
洛阳市	0.143106	8947	1.47726	0.0265774	0.434969	0.538453	6404	8464	1.19866	0.872483	681	6.32683	20.5762	107	631.058	14.079	0	0.143106
平顶山市	0.142003	7884	0.901807	0.0729918	0.438185	0.488804	2876	2847	0.92807	0.52807	468	7.32726	27.4104	100.667	244.312	7.84825	0	0.142003
安阳市	0.143218	4805	0.756153	0.0606577	0.434507	0.504836	2887	5793	0.895072	0.841017	676	5.92084	8.50348	135.333	198.379	6.979	0	0.143218
鹤壁市	0.158802	5530.33	1.23532	0.0579436	0.599129	0.342975	1309	3599	1.23392	1.81287	567	6.11154	8.65594	113.333	137.486	6.92655	0	0.158802
新乡市	0.157863	6639.67	0.928148	0.0595986	0.437262	0.503124	3899	17031	1.3494	0.917169	937	6.3657	11.5457	100.333	141.007	5.8725	0	0.157863
焦作市	0.155298	6286	1.58322	0.0223694	0.538406	0.439208	2271	5469	1.31099	1.36461	532	6.19858	13.7885	112	188.397	7.55309	0	0.155298
濮阳市	0.153241	5572	0.723272	0.0807901	0.327811	0.591399	2344	5368	1.03917	0.870968	683	5.56735	10.4458	121.667	48.0357	3.57107	1	0.153241
许昌市	0.146601	4941.33	1.41115	0.0364859	0.520483	0.443031	3060	7205	0.913894	0.495108	550	7.268	20.9172	104.333	119.169	4.7842	0	0.146601
漯河市	0.157873	8947	1.25571	0.0831427	0.449856	0.466972	1575	2067	0.623134	0.619403	725	7.58367	29.0252	116	62.2474	3.73025	0	0.157873
三门峡市	0.128755	5803.33	1.31493	0.0469362	0.48149	0.471607	1483	2355	1.52423	1.12775	395	5.14273	18.9139	107.333	867.647	17.25	0	0.128755
南阳市	0.141906	6115	0.649548	0.132618	0.307521	0.55986	4821	6697	0.626312	0.729621	1073	7.4699	40.614	104	304.692	10.0586	0	0.141906
商丘市	0.14613	6981.33	0.600567	0.0878274	0.398578	0.513594	4568	5365	0.550249	0.4	618	7.02022	25.6077	107.333	45.4669	4.60303	1	0.14613
信阳市	0.146611	6294.67	0.594945	0.124809	0.348864	0.526346	3072	3629	0.4375	0.998904	824	8.47368	70.7897	85.3333	112.297	6.96108	0	0.146611
周口市	0.148917	6439.67	0.530294	0.0974977	0.432431	0.470086	4538	8933	0.407319	0.400159	965	7.70901	33.3727	107.333	44.7106	4.50353	1	0.148917
驻马店市	0.141218	6391	0.61777	0.132017	0.384313	0.483653	3114	4008	0.636929	0.570539	426	7.92683	52.0423	94.3333	90.7969	5.00548	1	0.141218
武汉市	0.248987	9183	2.4915	0.0219732	0.600806	0.778319	34941	16925	3.8234	2.59272	4592	9.17452	85.2292	65	36.5224	4.19094	0	0.248987
黄冈市	0.163795	6278.33	0.44355	0.188581	0.277235	0.534215	4975	12831	1.22222	1.22764	2208	8.45219	93.3204	65	172.48	10.0032	0	0.163795
长沙市	0.176277	6222.67	3.53161	0.0246132	0.351659	0.623728	27551	42349	4.35637	2.42276	1038	9.89916	71.7895	65.6667	168.08	10.6186	0	0.176277
株洲市	0.158902	14896.7	1.56791	0.0422021	0.421545	0.536253	3717	7286	2.66169	1.5199	557	10.2186	75.0491	62.3333	305.531	13.1759	0	0.158902
湘潭市	0.145718	5241.67	1.64464	0.0324006	0.302125	0.355355	2362	6286	3.00692	1.21799	435	8.43312	64.5231	64.3333	111.216	8.18261	0	0.145718
衡阳市	0.141137	5510.67	0.939523	0.0980903	0.297075	0.604821	4960	8542	1.28356	0.882058	826	9.0439	65.0216	58.3333	159.093	9.95493	0	0.141137
邵阳市	0.12269	5592.67	0.566768	0.113532	0.241034	0.645456	4000	16110	1.16828	0.782082	651	10.3784	63.6139	59	558.215	14.772	1	0.12269
岳阳市	0.151547	6820.67	1.43216	0.0812294	0.384697	0.534073	4032	8064	2.16842	1.40526	660	9.88757	77.0688	63	129.45	8.25369	0	0.151547
常德市	0.151128	10103.7	1.27483	0.0654545	0.404286	0.53026	3657	8253	2.23675	1.13907	686	9.44473	79.4878	75	187.146	10.1203	0	0.151128
张家界市	0.122068	6420.67	0.709172	0.0855236	0.115227	0.799249	1261	1540	2.81065	1.84024	288	9.52929	71.9862	52.6667	546.953	19.5077	1	0.122068
益阳市	0.133175	6137.33	0.803362	0.114135	0.409537	0.476302	3282	12097	1.57082	1.10359	463	9.56185	77.3553	71.3333	201.59	11.6789	0	0.133175
郴州市	0.128925	5446	0.97809	0.0811794	0.342906	0.575914	3145	8793	1.98689	1.3015	735	11.9188	88.2827	43.6667	502.381	15.2657	0	0.128925
永州市	0.126295	6791	0.691615	0.135361	0.288101	0.576538	2956	11076	1.38199	1.13199	616	12.1358	90.4011	54.3333	421.397	14.5523	1	0.126295
怀化市	0.125375	5829.67	0.67874	0.0991677	0.259939	0.640921	2851	3510	1.67748	1.33397	538	10.0936	55.8597	51.6667	434.495	16.7289	1	0.125375
娄底市	0.12792	5448.33	0.790769	0.0753752	0.367232	0.557393	3284	12497	2.15385	0.883516	540	9.40215	61.6202	56.6667	348.973	13.8182	1	0.12792
广州市	0.217482	6466.33	5.48092	0.00890835	0.232151	0.758941	77304	32211	4.94549	5.65618	1212	18.0413	71.8859	55.6667	108.351	9.19585	0	0.217482
汕头市	0.139711	7032.67	0.937955	0.0460196	0.419563	0.534417	2633	7318	1.25175	0.944056	790	17.652	51.5227	54.3333	54.8318	6.12368	0	0.139711
江门市	0.156689	6405.67	1.57983	0.0734259	0.384742	0.541832	2030	8677	3.2175	2.94	889	18.9152	40.7992	51.3333	79.4923	9.37055	0	0.156689
湛江市	0.257039	6971.33	0.736815	0.173749	0.336628	0.489622	2067138	10698	0.532787	0.923888	669	20.4997	18.1435	48	33.8329	4.89896	0	0.257039
茂名市	0.113692	5797.33	0.827164	0.181875	0.329387	0.488738	1755	6364	0.234719	0.387531	613	19.2923	25.3348	44.6667	195.182	11.8242	0	0.113692
梅州市	0.120644	7186	0.448205	0.16337	0.301201	0.535428	2652	2917	1.39011	1.45604	601	16.3775	87.6487	45.3333	299.795	15.5906	0	0.120644
汕尾市	0.128119	5717.33	0.638964	0.166542	0.270834	0.562623	836	1230	0.462185	1.19888	763	18.2016	55.0008	48	127.578	9.6443	1	0.128119
河源市	0.132894	10169.3	0.563914	0.10987	0.278882	0.611201	1735	2228	0.546917	1.58713	770	16.6265	89.3338	43.3333	297.343	14.8546	1	0.132894
阳江市	0.124247	6150.33	0.840365	0.208223	0.272663	0.519114	989	4172	0.76412	1.21927	661	18.9961	36.3574	46.6667	143.778	11.5751	0	0.124247
潮州市	0.138411	17889	0.811196	0.101344	0.448747	0.449908	587	1578	0.318841	0.315217	447	17.0142	66.6922	56.3333	200.828	11.7542	0	0.138411
揭阳市	0.12224	6974.67	0.572037	0.099869	0.308113	0.592018	1235	2348	0.339463	0.264498	870	17.6073	57.3724	63.3333	146.818	9.5631	1	0.12224
云浮市	0.113889	8149	0.602126	0.184341	0.249393	0.566266	534	3974	1.7309	0.534884	765	18.1842	40.6487	43.6667	209.693	15.9189	1	0.113889
南宁市	0.124783	4507	1.29179	0.0735216	0.188254	0.738225	9036	15153	3.25831	0.757033	943	17.0235	50.8596	49.3333	191.712	12.1873	0	0.124783
柳州市	0.129918	11019	1.54548	0.0351442	0.432569	0.532287	2630	6952	1.72843	0.461929	517	13.4601	72.1895	51.6667	348.476	15.1509	0	0.129918
桂林市	0.10396	4782	0.857135	0.161653	0.215329	0.622997	3131	3909	1.42699	0.510166	400	12.846	87.1397	51.3333	517.719	18.079	0	0.10396
梧州市	0.103733	5525.33	0.607025	0.0946892	0.312208	0.593102	1083	4218	0.745042	0.348442	412	16.7873	58.1972	44.6667	214.491	15.6958	0	0.103733
北海市	0.136439	5062	1.56372	0.116815	0.432231	0.450954	1604	9781	1.32778	0.661111	808	19.3575	21.7213	48	27.5492	5.25597	0	0.136439
防城港市	0.114325	5963.67	1.613	0.0916925	0.522877	0.385431	654	3208	1.2	0.38	410	18.1707	38.195	45	251.866	13.5264	0	0.114325
钦州市	0.111996	5205.33	0.684593	0.107562	0.275999	0.616438	1010	7789	0.691388	0.236842	426	18.2096	36.5671	49	99.568	10.0624	0	0.111996
贵港市	0.117012	6637.33	0.560531	0.0975687	0.392169	0.510262	1141	11567	0.835398	0.384071	538	17.1096	60.0062	54.3333	143.9	11.0299	0	0.117012
玉林市	0.106448	5111.33	0.520244	0.145871	0.23992	0.614209	1641	35729	0.698779	0.309362	478	18.3929	33.3535	50	179.046	13.1282	0	0.106448
百色市	0.102864	6271.33	0.674444	0.129552	0.392092	0.47839	1303	9776	1.5461	0.737589	557	15.7169	38.3458	54.3333	744.948	20.9094	1	0.102864
贺州市	0.100478	4580.67	0.633387	0.110581	0.35727	0.532149	693	5158	0.604839	0.342742	333	15.296	87.7279	46.6667	371.018	16.3245	0	0.100478
河池市	0.0960789	6204.33	0.446843	0.104007	0.261435	0.634301	1136	7377	0.884793	0.458525	470	14.7	60.8017	49	542.405	21.893	1	0.0960789
来宾市	0.118103	8954.67	0.515074	0.12598	0.290645	0.583375	688	1901	1.31481	0.574074	524	15.6133	74.7988	58.6667	285.962	13.879	0	0.118103
崇左市	0.105103	5434.67	0.669206	0.0756048	0.320861	0.603534	593	7437	1.45635	0.464286	462	17.6664	40.7196	52.3333	304.154	15.4021	1	0.105103
海口市	0.218234	15000	1.91273	0.0433886	0.114819	0.841785	22680	9607	6.96175	6.43169	663	22.1296	24.6665	41.6667	41.8002	4.08533	0	0.218234
重庆市	0.148533	11300.7	1.46009	0.0576162	0.346393	0.595991	23678	45256	1.01171	0.324063	1768	10.2668	40.6074	66.3333	728.9	17.9331	0	0.148533
成都市	0.174818	5628.33	2.56371	0.0238742	0.286574	0.689552	107088	64182	6.364	2.268	1247	10.1275	23.2472	78.3333	771.212	11.0649	0	0.174818
自贡市	0.13269	5859.33	0.936	0.0868389	0.405148	0.336705	1364	7922	2.43438	0.640625	563	10.9011	27.4911	87.6667	369.836	8.97125	0	0.13269
攀枝花市	0.115533	6563.67	2.12065	0.0261974	0.523032	0.450771	784	14367	5.44444	1.09259	396	12.5658	9.0632	57.3333	1859.78	22.3629	0	0.115533
绵阳市	0.122789	6371.33	1.16704	0.0972083	0.372067	0.530725	5480	21064	2.5725	1.10734	655	8.96777	22.717	72.6667	1228.7	20.24	0	0.122789
广元市	0.117496	6721	0.652843	0.137756	0.414088	0.448156	1566	10927	2.73244	0.882943	610	9.80074	21.7836	63.3333	917.633	20.0096	0	0.117496
乐山市	0.128948	6859.67	1.18346	0.0841844	0.422805	0.492987	1553	4087	2.25143	1.00286	466	4.76806	36.2177	74.3333	1063.03	18.8168	0	0.128948
巴中市	0.10662	4490.33	0.453497	0.147367	0.315399	0.537233	1018	1675	1.87432	0.442623	622	9.92612	30.3682	63.6667	800.985	19.5647	1	0.10662
贵阳市	0.155994	4998.33	1.95972	0.0378654	0.341957	0.620177	18687	7184	3.58411	2.86916	670	9.96577	50.0939	47	1180.7	14.1469	0	0.155994
六盘水市	0.118977	5849.33	0.78881	0.096678	0.408583	0.494739	2039	3460	1.5949	1.42776	362	10.413	33.3655	48	1715.39	19.0498	0	0.118977
遵义市	0.131466	10016.7	0.965788	0.102076	0.448343	0.449582	5116	5830	1.37241	1.08303	551	9.63827	40.2415	39.3333	980.36	19.0183	0	0.131466
安顺市	0.113337	4655.33	0.6943	0.14145	0.261318	0.597232	1744	1812	0.954397	1.12378	425	11.697	50.1676	46	1199.5	17.7478	0	0.113337
昆明市	0.144725	5546	2.61811	0.0408453	0.249605	0.70955	22812	10803	5.71107	2.3564	669	12.6627	21.6136	55	2094.85	16.4796	0	0.144725
昭通市	0.109603	7805	0.420382	0.114969	0.35247	0.532751	1735	1754	0.842607	0.405405	557	9.13756	21.5135	46.6667	1700.16	21.8201	1	0.109603
普洱市	0.100052	7212.33	0.670551	0.153182	0.192344	0.654415	1787	2813	1.57874	0.641732	635	16.9775	28.236	62.6667	1433.64	20.9039	1	0.100052
日喀则市	0.138134	6569	0.837037	0.0480826	0.480826	0.525074	424	7040	1.54321	0.888889	277	-3.66396	7.80977	51.3333	4984.09	16.672	1	0.138134
西安市	0.199677	12693.3	2.18981	0.0153652	0.292912	0.691723	92879	95200	4.5162	4.01567	1404	5.94532	17.7663	119.333	1022.93	17.4975	0	0.199677
铜川市	0.13628	5402.67	1.01975	0.0253227	0.307349	0.667329	742	3813	3.59494	1.53165	396	4.71663	16.6143	94.3333	1124.06	14.8502	1	0.13628
宝鸡市	0.129979	5219.67	1.20159	0.0389183	0.548344	0.412737	3073	6169	2.02387	1.41379	664	5.16557	16.8092	111.667	1354.17	19.0518	0	0.129979
咸阳市	0.150786	7834.67	0.96607	0.0544456	0.483818	0.461737	3778	4665	1.36463	1.70742	543	5.2318	17.9379	127	880.754	11.0169	0	0.150786
渭南市	0.144393	5143	0.648398	0.0806351	0.358668	0.560725	3242	3812	1.93002	1.28545	568	3.08332	17.0453	117	667.874	10.352	1	0.144393
延安市	0.154093	7834.67	1.48987	0.0292574	0.608295	0.362447	1663	1602	1.99145	2.48291	380	2.46684	9.23931	75.3333	1240.52	18.3317	0	0.154093
汉中市	0.112993	5242	0.819685	0.129907	0.345629	0.524464	2895	2460	1.53281	1.14436	640	8.11506	19.9856	90	1133.06	22.5673	1	0.112993
榆林市	0.189144	7938.67	2.24823	0.0257287	0.684716	0.289555	2707	3882	1.57662	3.27532	595	0.418015	5.18879	82.3333	1214.58	10.8239	0	0.189144
安康市	0.11189	5247.67	0.738454	0.123747	0.379616	0.496681	2199	1775	2.03618	1.25658	716	8.22355	22.0006	66	1039.07	25.1161	1	0.11189
商洛市	0.10595	5220	0.61696	0.102503	0.338693	0.558869	1417	1118	1.704	0.556	439	5.2096	23.044	72.6667	1085.65	23.8943	1	0.10595
兰州市	0.174153	6348	1.93485	0.0160188	0.287264	0.696717	6953	4329	4.69277	2.87952	646	-2.14626	2.95683	81.6667	2092.04	14.5562	0	0.174153
金昌市	0.205333	5542	1.77133	0.0243382	0.675825	0.299711	438	905	7.48889	4.48889	548	-2.55937	2.62562	62.6667	1941.58	7.88281	0	0.205333
白银市	0.158425	5886.33	0.615691	0.162599	0.333902	0.50341	979	1149	3.64641	1.70166	721	-1.18052	3.409	74.6667	1859.65	11.7631	1	0.158425
武威市	0.156463	3567	0.576772	0.254289	0.144757	0.600954	1070	5013	1.98942	1.73016	528	-2.45915	2.51101	78.6667	1887.76	9.06703	1	0.156463
张掖市	0.15771	6022	0.700382	0.153896	0.190409	0.655586	1544	1165	3.57252	2.52672	373	-2.48394	2.02096	71.6667	2603.4	14.5642	0	0.15771
平凉市	0.139808	7943.33	0.381496	0.062395	0.275681	0.661924	1091	1135	3.08547	1.04274	510	2.57975	15.7515	66	1546.74	14.7458	1	0.139808
酒泉市	0.197481	12846.7	1.30101	0.0776398	0.420807	0.501553	1042	2481	4.41414	2.90909	399	-3.1464	1.31181	78.3333	2125.22	7.49986	0	0.197481
庆阳市	0.152259	9938	0.592111	0.0574217	0.509164	0.433477	1691	1125	3.17037	1.84444	548	2.54644	10.718	73.6667	1419.54	16.4093	0	0.152259
定西市	0.132209	5886.33	0.28852	0.0802645	0.139893	0.779843	1533	985	2.53618	0.802632	411	-1.07652	8.18859	70.3333	2281.75	16.0074	1	0.132209
陇南市	0.107522	6784	0.346259	0.122993	0.213875	0.663233	1422	944	3.18531	0.874126	427	6.14786	12.2319	51	1794.85	25.0697	1	0.107522
西宁市	0.154387	9904.33	1.5489	0.0254541	0.271129	0.703417	2747	6112	3.55981	1.08134	657	-2.84454	2.16014	72	3128.23	17.4812	0	0.154387
海东市	0.129453	4845.67	0.5	0.114104	0.347977	0.421965	421	2686	1.72254	0.855491	438	-3.3253	2.42041	72	2773.63	19.1466	1	0.129453
银川市	0.200497	6730	2.0759	0.0233874	0.393275	0.583337	4443	4888	5.29	4.29	432	1.05926	2.52831	88	1272.35	6.26903	0	0.200497
吴忠市	0.159525	6730	0.858252	0.0809908	0.46093	0.458079	663	5894	2.3986	1.16783	451	0.940189	3.14823	89.6667	1463.52	6.41259	1	0.159525
北京市	0.316526	58341.3	11.6003	0.00249297	0.148394	0.849117	32567	47256	6.10523	2.44882	1520	19.2652	34.0724	92	364.889	13.3225	0	0.316526
天津市	0.260913	20950.3	5.6943	0.0109822	0.32133	0.667688	18456	34327	3.42599	6.34206	1190	20.555	39.4771	93.3333	19.9923	2.68078	0	0.260913
石家庄市	0.152542	15247.3	2.77966	0.0691813	0.305212	0.625607	17931	66056	4.06939	0.820342	678	19.9929	55.9541	96.6667	253.471	9.03486	0	0.152542
唐山市	0.162584	10116	4.28876	0.0634735	0.528915	0.407612	7483	61830	2.65873	0.965608	694	19.2144	42.0097	94.3333	60.5229	4.98668	0	0.162584
秦皇岛市	0.135981	11583	2.67216	0.0880993	0.348754	0.563147	4065	20798	3.56811	0.757475	342	18.3828	41.9865	81.6667	233.389	11.3078	0	0.135981
邯郸市	0.138662	10019	1.62931	0.0909932	0.467345	0.441661	7373	26254	1.2328	0.932139	775	20.9631	66.1707	98	219.703	6.98154	0	0.138662
邢台市	0.128119	8223.67	1.25131	0.102404	0.322857	0.461638	4742	13290	1.02747	0.570537	695	20.912	72.9021	98	151.283	5.86623	0	0.128119
保定市	0.135883	10757	1.37325	0.094534	0.291459	0.50938	7120	22755	1.2823	0.945679	814	19.2166	41.2456	94	332.738	10.0928	0	0.135883
张家口市	0.124501	9006.67	1.41768	0.0742544	0.279269	0.646476	3694	17881	2.03441	0.556989	466	16.7092	34.5916	85	1253.38	11.077	0	0.124501
承德市	0.122486	10485	1.65796	0.106929	0.33622	0.55685	2118	17131	2.77546	0.877285	430	16.224	42.8942	84	944.264	16.2713	0	0.122486
沧州市	0.148043	10620.7	2.20089	0.070377	0.377461	0.552162	3192	9537	1.41296	0.815756	539	20.7346	52.3327	97	10.9932	2.18001	0	0.148043
廊坊市	0.165552	13928	2.73934	0.0594059	0.386214	0.673418	4484	8265	3.36232	1.27329	635	20.5232	33.9204	96.6667	13.838	2.39602	0	0.165552
衡水市	0.132748	7893.33	1.49476	0.171721	0.345399	0.508764	2918	13711	1.33406	0.668122	463	20.6236	64.9082	97	20.8708	3.20466	0	0.132748
太原市	0.144116	4750	4.71406	0.0062866	0.360573	0.633134	13825	25541	7.88542	1.85677	753	18.2931	38.2924	98	1250.1	13.8356	0	0.144116
大同市	0.124184	5530	1.9717	0.355662	0.360287	0.604147	2231	29696	4.31132	0.663522	593	15.9232	40.6242	84.3333	1297.04	11.203	0	0.124184
晋城市	0.119779	9175	2.89144	0.0295996	0.542452	0.427948	2277	4918	3.44595	0.833333	395	20.2076	74.7826	102	990.435	14.9515	0	0.119779
朔州市	0.130723	4750	2.94756	0.0293753	0.408771	0.561854	1650	5805	3.47561	0.817073	361	15.2175	44.3179	89	1334.26	9.26108	0	0.130723
晋中市	0.12117	6281.33	1.8837	0.0543547	0.454329	0.491253	3242	18080	3.55224	1.34925	471	18.5317	43.7038	91.3333	1176.47	14.0343	0	0.12117
运城市	0.127226	5253.33	1.38619	0.119439	0.346105	0.534456	4322	13251	3.91829	1.89689	508	19.6526	58.1387	90	618.565	10.6672	1	0.127226
忻州市	0.108906	3746.33	1.49511	0.0374728	0.44902	0.513508	3824	7580	2.48208	0.684039	496	15.5554	44.566	89.6667	1400	15.1663	1	0.108906
临汾市	0.118146	9042.67	1.54988	0.0587725	0.426991	0.514207	2746	11044	2.4594	0.821346	578	19.1242	45.7345	96.3333	1005.43	14.69	0	0.118146
吕梁市	0.113967	6431.33	1.71586	0.0295984	0.588655	0.381747	4452	10802	2.61929	0.913706	477	18.2585	43.4702	81.6667	1237.41	15.9213	1	0.113967
呼和浩特市	0.177676	11660	5.39462	0.0227655	0.294924	0.68231	5155	5663	5.21687	2.2249	592	15.6442	34.299	81.3	1375.95	9.18998	0	0.177676
包头市	0.174817	8141.67	5.85778	0.0167678	0.426707	0.556525	2325	2520	5.91556	1.62222	607	15.0858	18.2436	74.3333	1397.38	6.29172	0	0.174817
乌海市	0.184415	4917.67	6.38	0.00552152	0.652323	0.34212	430	1816	6.29545	3.27273	600	17.4261	15.596	87.6667	1188.49	6.64427	0	0.184415
赤峰市	0.153726	9963.67	1.60609	0.106524	0.308744	0.584732	2710	18749	4.22609	1.68696	683	15.2107	29.8432	67.6667	856.547	8.25033	1	0.153726
通辽市	0.151957	6616	1.73375	0.0829694	0.284571	0.519651	2015	9907	1.65931	1.91798	606	16.3683	34.041	74.3333	327.978	5.35984	1	0.151957
鄂尔多斯市	0.239586	7036	9.99817	0.0110386	0.578398	0.410563	2125	3971	6.77439	5.88415	428	16.5466	32.4622	80	1296.15	4.60535	1	0.239586
呼伦贝尔市	0.152541	4303.33	1.77941	0.0803306	0.307019	0.61265	1930	19168	4.08627	2.18039	429	11.0044	47.0777	47.6667	693.484	8.21727	0	0.152541
巴彦淖尔市	0.152993	5523	2.17471	0.121327	0.300661	0.470666	980	1934	4.94828	2.06897	701	15.8929	11.1801	74.6667	1271.3	6.28584	0	0.152993
乌兰察布市	0.138782	5041.67	1.1948	0.0866833	0.455818	0.555694	1277	3404	1.76208	1.51673	443	14.6317	28.5991	69	1405.77	6.84703	0	0.138782
沈阳市	0.16479	9956	3.81971	0.0358417	0.318974	0.645185	15258	34837	5.32143	0.895503	872	16.6696	44.3572	83.3333	54.1517	5.2635	0	0.16479
大连市	0.190137	14219	5.26711	0.0481458	0.401236	0.550618	16918	61074	12.3472	1.92487	797	16.6919	50.4225	71.3333	77.4901	7.22649	0	0.190137
抚顺市	0.11877	4917.33	1.81691	0.056368	0.469024	0.474608	1424	4401	3.36232	0.966184	349	15.4682	66.441	81	411.218	13.5287	0	0.11877
本溪市	0.116231	5312.33	2.45448	0.0547907	0.468109	0.4771	866	5331	4.38621	1.03448	336	15.8253	67.1876	68.6667	467.538	17.3542	0	0.116231
盘锦市	0.173686	4417	4.66385	0.0630051	0.541811	0.395019	1067	4875	5.54615	2.34615	411	16.9757	27.1026	77	8.68639	1.59209	0	0.173686
铁岭市	0.117174	4005.33	0.973702	0.213575	0.2715	0.515281	1448	7457	3.23529	0.66436	299	15.8319	56.4312	79.6667	185.426	8.35925	0	0.117174
朝阳市	0.120776	4724.67	0.532836	0.428571	0.591597	1.11204	2734	12727	6.51045	0.862687	621	17.4637	39.6096	77.3333	456.113	10.307	1	0.120776
葫芦岛市	0.120851	5526.67	1.22065	0.156129	0.357999	0.525082	1792	20093	3.13043	1.03261	371	17.7316	35.9014	78	224.194	10.8068	0	0.120851
鹤岗市	0.124095	1952.33	1.31939	0.152591	0.385151	0.532869	732	2783	4.39796	0.438776	389	12.6301	70.3166	49	184.92	7.31318	1	0.124095
双鸭山市	0.122926	2858.33	1.2383	0.235968	0.278866	0.535796	827	2076	3.13475	0.475177	267	12.8281	56.8029	53	141.156	7.3098	0	0.122926
大庆市	0.154142	5457.33	3.50331	0.0614965	0.50149	0.405499	2940	11393	5.50735	0.988971	477	14.4597	54.97	64	129.948	4.4847	1	0.154142
上海市	0.263984	11280	11.8154	0.0019537	0.245253	0.261665	29356	37456	4.79578	2.07624	1382	0	108.805	76	7.73784	1.99981	0	0.263984
南京市	0.285908	27903	9.31317	0.0135746	0.34351	0.642914	44019	36396	3.57324	5.92254	1123	21.3118	107.015	82.6667	25.7802	4.09657	0	0.285908
无锡市	0.283212	13138	10.9668	0.00812682	0.453909	0.537969	8363	12638	4.17097	7.9165	1018	21.369	91.6792	85.3333	21.7649	3.16884	0	0.283212
徐州市	0.185088	10559.3	2.95014	0.087253	0.374239	0.538508	9295	103111	1.7572	3.47313	811	20.6971	64.7092	88	28.4052	3.99895	0	0.185088
常州市	0.270161	14542	9.01558	0.0142668	0.472198	0.513541	5496	13404	3.54026	7.67273	849	21.4041	95.7192	85	18.5217	3.14941	0	0.270161
苏州市	0.330988	19916.3	12.5176	0.0067435	0.44673	0.54654	22651	43389	3.29461	9.67358	1072	21.195	96.6204	81	7.70401	1.88835	0	0.330988
南通市	0.217287	13987	6.13737	0.0375182	0.472144	0.490331	6209	30296	2.74737	3.71579	931	20.2548	103.642	74	8.37707	1.86377	0	0.217287
连云港市	0.177384	8663.67	2.65485	0.121042	0.430299	0.475894	3768	36672	3.09738	3.51311	456	19.4785	76.6681	79.3333	18.4724	2.56589	0	0.177384
淮安市	0.185061	8371.33	3.30255	0.057953	0.406487	0.53556	4666	24244	2.04643	3.69464	822	20.3508	121.899	80	14.5934	2.24714	0	0.185061
盐城市	0.177244	10264	3.27162	0.086169	0.401247	0.512591	3820	26363	1.04872	2.67844	639	19.5389	115.275	77.6667	9.21461	2.00085	0	0.177244
扬州市	0.216224	13301.3	5.807	0.0330356	0.442761	0.524192	4299	26342	2.5733	4.75055	561	20.5231	117.091	85.6667	11.1464	2.38263	0	0.216224
镇江市	0.232094	9356	7.50593	0.0256883	0.474144	0.500197	3319	22117	3.95926	6.35926	636	21.1794	101.287	83	25.8518	3.99123	0	0.232094
泰州市	0.184569	11066.3	4.79381	0.0366532	0.481367	0.481992	3154	22685	2.24551	2.56487	613	20.4245	114.387	79.6667	9.32959	1.98889	0	0.184569
宿迁市	0.176267	8944	2.36385	0.065378	0.43698	0.497642	5316	35282	2.50676	3.41723	651	20.3054	96.6942	89	11.9783	2.28063	0	0.176267
杭州市	0.220433	8795	9.29358	0.0222863	0.288425	0.690542	70620	15093	4.29811	6.16981	1226	21.5494	185.263	71.3333	271.236	17.1948	0	0.220433
宁波市	0.213212	9734	9.02516	0.0277933	0.453884	0.518306	13791	38767	3.00822	4.68421	907	21.2463	139.659	71	121.544	11.0336	0	0.213212
温州市	0.171538	15008.3	3.69697	0.0218214	0.396257	0.581921	11042	7583	3.53846	4.40385	680	22.4147	148.901	68.3333	348.283	17.7194	0	0.171538
嘉兴市	0.223719	10208.3	6.86209	0.0205941	0.510009	0.469413	5533	19598	2.23352	5.24451	783	21.687	145.93	77	7.33723	1.60026	0	0.223719
湖州市	0.222663	26577	5.42164	0.0440537	0.482381	0.473572	3408	11859	3.01119	3.95896	858	21.4738	134.722	77.3333	113.236	9.16725	0	0.222663
绍兴市	0.182985	17451	5.94018	0.0364648	0.44649	0.517022	4053	19173	2.08259	2.91964	641	21.8525	152.207	74	170.597	12.8069	0	0.182985
金华市	0.198862	11850.3	4.27093	0.0316233	0.376196	0.592157	9985	12083	3.80081	6.45935	1004	22.2616	194.026	71.3333	292.58	15.1074	0	0.198862
衢州市	0.163775	23586.3	2.81717	0.0508785	0.390091	0.55903	1661	7139	2.90698	2.53876	707	22.1171	234.28	62	332.412	17.083	0	0.163775
舟山市	0.189032	11806	6.98969	0.089056	0.391003	0.534661	1461	5158	3.82474	3.4433	683	20.5113	126.24	64.3333	51.0651	11.3276	0	0.189032
台州市	0.171974	16322.3	3.87562	0.0461637	0.433199	0.52068	4189	9650	2.80231	3.45799	772	21.4238	145.855	69	234.434	15.7974	0	0.171974
丽水市	0.144662	16612.3	2.50044	0.0721348	0.326009	0.601856	2963	5239	2.08487	3.46494	687	22.7846	199.95	55	626.037	22.9978	0	0.144662
合肥市	0.207782	14397	5.73987	0.0268299	0.336613	0.636566	24402	12116	2.58052	3.56234	1008	21.6659	132.038	71	37.2145	3.99256	0	0.207782
芜湖市	0.176082	9809.67	4.37641	0.0268983	0.478615	0.494475	41290	4777	1.4641	2.2641	770	21.1438	108.67	66.3333	30.6175	4.17489	0	0.176082
蚌埠市	0.146264	7126	2.4949	0.0969959	0.408347	0.494657	3356	4222	1.1114	1.37824	760	21.5747	158.234	75.3333	17.7939	3.09516	0	0.146264
淮南市	0.127762	6083.67	1.55857	0.0953397	0.406301	0.498195	2308	2059	1.26854	0.746803	521	21.8664	164.149	83.6667	25.2153	2.6586	0	0.127762
马鞍山市	0.150309	7248.33	4.39869	0.032195	0.497409	0.470406	1825	3288	2.21397	1.13974	420	21.3704	105.294	71	25.3262	4.13899	0	0.150309
淮北市	0.140142	6898	2.36712	0.0787037	0.413002	0.508295	2405	1543	1.43379	1.13242	580	21.6618	82.0125	90.3333	26.0465	3.49538	0	0.140142
铜陵市	0.140262	7929	2.67778	0.0384363	0.465822	0.495741	1410	2966	0.842105	1.08772	503	20.8495	122.316	60.3333	43.8939	5.96532	0	0.140262
安庆市	0.131768	8516	2.11361	0.0727305	0.470709	0.458188	4577	4787	1.03214	1.16068	775	21.4529	178.444	68.3333	211.932	9.78061	0	0.131768
黄山市	0.118094	8335.33	2.55705	0.0700787	0.34147	0.588451	1297	1614	1.03356	1.11409	836	17.5022	247.975	60.3333	377.549	19.4269	0	0.118094
滁州市	0.142391	7196	3.10703	0.0688265	0.496428	0.434746	4368	6064	1.00659	1.02637	604	21.2803	163.566	75.6667	42.9555	4.13795	0	0.142391
阜阳市	0.129905	8054.67	1.19918	0.127888	0.366297	0.505815	7238	13163	0.998143	0.506035	749	22.1003	122.063	79.3333	30.3064	4.02071	0	0.129905
宿州市	0.131056	6524.67	1.43052	0.135879	0.347452	0.516658	5279	5951	0.837386	0.825228	610	21.3174	79.1812	85.6667	28.1408	4.01372	0	0.131056
六安市	0.119382	7601.33	1.29729	0.103039	0.36168	0.535281	4072	3800	0.558376	0.71066	859	22.2932	152.935	78.3333	210.815	9.89037	0	0.119382
亳州市	0.132453	6252.67	1.24955	0.12294	0.347854	0.529205	6321	18373	1.07541	1.4359	466	21.9946	93.7309	91.6667	26.1834	3.94231	0	0.132453
池州市	0.126611	8873	2.44259	0.057114	0.465251	0.477635	1866	3289	1.8642	1.65432	447	20.2068	205.218	62.3333	184.901	14.4951	0	0.126611
宣城市	0.123448	8214.67	2.63835	0.0645293	0.485124	0.450346	2394	7723	1.85305	0.892473	451	20.0525	156.486	64.3333	207.426	12.8595	0	0.123448
福州市	0.172292	24191.3	6.14169	0.0480163	0.381906	0.570078	21618	10592	3.7169	0.969014	726	22.8039	157.136	61.3333	344.249	15.6433	0	0.172292
厦门市	0.312527	46556.3	11.2957	0.00360899	0.419708	0.576683	21477	9661	4.62835	5.90805	610	24.4921	113.257	48	146.056	9.81804	0	0.312527
莆田市	0.135314	12285.3	3.58904	0.0469225	0.518558	0.434511	4465	16444	2.28022	0.782967	595	21.9115	150.631	61.3333	317.03	13.3138	0	0.135314
三明市	0.123811	10036.7	3.99031	0.0789109	0.534938	0.386152	3118	3506	2.08997	0.83045	757	22.5707	186.332	51.3333	554.708	17.9228	0	0.123811
泉州市	0.147241	11617	6.1342	0.0179836	0.55229	0.429727	11354	8294	2.45072	0.900131	668	21.8225	153.379	57	438.084	15.0654	0	0.147241
漳州市	0.134481	12878.3	4.25349	0.0814522	0.472761	0.445787	4734	6170	2.27969	0.762452	534	24.3111	120.041	55.6667	285.036	14.0327	0	0.134481
南平市	0.109126	8683	2.62997	0.15513	0.376789	0.468081	2508	8082	1.05346	0.672956	812	22.9455	193.958	51.6667	498.772	18.6747	0	0.109126
龙岩市	0.126626	12089	4.0605	0.0868158	0.515295	0.397889	3202	2507	2.07547	1.00314	530	23.766	156.569	46.3333	580.643	17.7604	0	0.126626
宁德市	0.118595	10964	3.39517	0.102649	0.46722	0.430122	3041	5466	1.46067	0.780899	574	22.7935	157.708	56	562.664	18.1397	0	0.118595
南昌市	0.169099	12274	4.90463	0.0282554	0.450949	0.520792	14379	4809	1.64925	1.48881	855	22.8575	218.468	66.6667	35.9448	3.87672	0	0.169099
济南市	0.201395	6011	5.68339	0.0392215	0.329616	0.631162	32671	25257	4.88708	5.14555	870	18.9531	104.664	103	161.4	7.27703	0	0.201395
青岛市	0.218151	7977.33	6.63626	0.035543	0.341719	0.622738	29663	32957	6.34296	4.81949	942	18.1579	81.2329	70.3333	51.0542	5.09039	0	0.218151
淄博市	0.159171	7347	3.91774	0.0413456	0.459037	0.499618	6110	7631	4.06912	2.61521	688	19.372	110.123	102	225.322	8.6721	0	0.159171
枣庄市	0.144343	10386	1.86979	0.115655	0.405719	0.478626	4234	16547	2.08255	1.41038	484	20.3022	67.0464	92.3333	96.1621	5.98002	0	0.144343
东营市	0.21517	8884.33	6.78374	0.047998	0.566722	0.38528	3398	3119	3.68687	4.79798	688	19.5721	108.346	94	10.032	2.55738	0	0.21517
烟台市	0.177054	9879	5.2947	0.0375856	0.41649	0.545924	9712	21534	4.98162	2.33997	596	17.7253	81.0099	78.3333	100.487	7.26953	0	0.177054
潍坊市	0.175616	11161	2.95401	0.108464	0.381963	0.509573	11283	41727	3.3573	2.99564	684	19.067	102.253	87.3333	93.6244	5.47214	0	0.175616
济宁市	0.162969	8123	2.25529	0.118553	0.378389	0.503058	8307	17722	1.35459	2.76622	745	20.1743	71.8898	100.333	64.0079	4.4198	0	0.162969
泰安市	0.16437	10167	2.24782	0.14014	0.35427	0.50559	4182	14698	1.42932	2.89354	637	17.9925	104.21	103	160.582	6.46877	0	0.16437
威海市	0.16693	6905.67	5.10031	0.0453089	0.414036	0.540655	3708	8652	6.05058	1.73541	592	15.8973	78.6013	76.3333	59.2924	6.59751	0	0.16693
日照市	0.182158	16492	2.88899	0.0679808	0.431429	0.50059	3627	6031	2.42208	2.80519	597	18.5022	78.6606	79.3333	130.265	6.61856	0	0.182158
临沂市	0.149094	9758	1.82672	0.0931088	0.368111	0.53878	8830	18378	1.64286	1.54286	899	19.6764	79.7406	98.3333	152.582	6.7893	0	0.149094
德州市	0.155011	7824.33	2.379	0.110398	0.409363	0.480239	3599	9272	1.56928	2.15359	523	20.148	79.9051	99.3333	18.6967	3.19634	0	0.155011
聊城市	0.152123	8209	1.67618	0.177401	0.320206	0.502393	6809	7490	1.1762	2.52241	470	20.3461	86.3891	98	32.5045	4.13864	0	0.152123
滨州市	0.159012	7061	2.83219	0.0831522	0.421962	0.494886	3370	6516	0.29397	2.20603	577	20.0307	88.9412	99	14.5113	2.30342	0	0.159012
菏泽市	0.145147	8107.67	1.61855	0.115938	0.392026	0.492036	6763	7441	1.30409	1.69006	612	21.0558	61.534	91.6667	47.0632	4.38988	1	0.145147
郑州市	0.198766	13492.3	6.19002	0.0125284	0.384497	0.602975	29366	26120	2.72336	2.88889	1218	21.8698	72.4319	100	227.609	6.72302	0	0.198766
开封市	0.137036	7708	1.99959	0.130749	0.390285	0.478966	3395	3560	0.800357	0.889483	613	22.0191	58.9285	91.3333	67.4406	3.75507	1	0.137036
洛阳市	0.1297	8825.33	3.18119	0.0375445	0.45461	0.507846	6404	9141	1.46711	1.01342	751	20.615	100.877	88.3333	631.058	14.079	0	0.1297
平顶山市	0.119632	6197.33	1.96858	0.0813749	0.445036	0.473581	2876	3001	1.0386	0.638596	441	21.8374	92.0533	87.3333	244.312	7.84825	0	0.119632
安阳市	0.126252	6138.67	1.65281	0.0915719	0.428618	0.47982	2887	6225	0.953895	0.918919	656	21.4075	59.179	105.667	198.379	6.979	0	0.126252
鹤壁市	0.145923	7150.33	2.77807	0.0787075	0.58718	0.334112	1309	3978	1.59649	1.95906	563	21.5899	59.3029	96	137.486	6.92655	0	0.145923
新乡市	0.138422	7120.67	2.06821	0.0857794	0.448252	0.465976	3899	18680	1.55873	0.989458	890	21.6029	62.5481	94.6667	141.007	5.8725	0	0.138422
焦作市	0.137936	5510	3.45987	0.043362	0.383044	0.418611	2271	5735	1.41823	1.42627	613	21.1911	78.4804	102.667	188.397	7.55309	0	0.137936
濮阳市	0.138782	7811	1.68431	0.11561	0.350101	0.534344	2344	5583	1.11521	0.937788	681	20.9403	71.2745	90.6667	48.0357	3.57107	1	0.138782
许昌市	0.135388	6720.67	3.15149	0.0420328	0.533007	0.42496	3060	7340	1.00783	0.528376	548	22.1505	65.1493	86.6667	119.169	4.7842	0	0.135388
漯河市	0.135738	5814	2.78728	0.0880467	0.45595	0.45599	1575	2191	0.727612	0.690299	659	22.2756	75.459	85.6667	62.2474	3.73025	0	0.135738
三门峡市	0.113764	5011	2.79744	0.046156	0.502236	0.451592	1483	2527	1.72247	1.28634	398	18.9149	80.0344	85.3333	867.647	17.25	0	0.113764
南阳市	0.125588	8524	1.46586	0.157796	0.31801	0.524193	4821	7224	0.7046	0.848265	912	21.5235	133.427	80	304.692	10.0586	1	0.125588
商丘市	0.122599	5716	1.35514	0.138899	0.397894	0.463214	4568	5732	0.60796	0.434826	581	21.7023	64.3045	91.6667	45.4669	4.60303	1	0.122599
信阳市	0.124981	6598.33	1.41501	0.181846	0.353308	0.464847	3072	3988	0.492325	1.10965	642	22.3491	140.009	77.3333	112.297	6.96108	1	0.124981
周口市	0.123514	4964	1.21683	0.153117	0.423111	0.423772	4538	9584	0.440732	0.470167	810	22.3111	72.6392	88	44.7106	4.50353	1	0.123514
驻马店市	0.120148	6524	1.36007	0.176034	0.386566	0.4374	3114	4286	0.687759	0.625519	394	22.3022	113.694	84.3333	90.7969	5.00548	1	0.120148
武汉市	0.213014	16139.3	6.94848	0.0213651	0.391243	0.757674	34941	17881	3.92826	2.71965	1348	22.5124	156.925	70.6667	36.5224	4.19094	0	0.213014
黄冈市	0.11755	6244	1.14313	0.176499	0.353947	0.422934	4975	13272	1.28997	1.25474	503	21.5398	165.403	67.6667	172.48	10.0032	0	0.11755
长沙市	0.18528	10169	7.61682	0.029161	0.379566	0.591275	27551	44757	4.56233	2.6477	958	22.47	124.338	68.6667	168.08	10.6186	0	0.18528
株洲市	0.130027	6427.33	3.44726	0.0508731	0.452518	0.496608	3717	7784	2.75622	1.6194	555	22.2075	135.023	62.6667	305.531	13.1759	0	0.130027
湘潭市	0.137663	5518	3.62491	0.0507827	0.483772	0.465445	2362	6686	3.07958	1.2699	440	20.5371	112.691	62	111.216	8.18261	0	0.137663
衡阳市	0.12394	5575.67	1.99871	0.102632	0.316717	0.580651	4960	9405	1.35885	0.930991	705	20.8299	121.41	61	159.093	9.95493	0	0.12394
邵阳市	0.102147	5523	1.22051	0.138245	0.266491	0.595265	4000	17100	1.23123	0.837772	548	22.488	150.015	56	558.215	14.772	1	0.102147
岳阳市	0.138017	7178	3.10635	0.0887034	0.399888	0.511414	4032	8830	2.27193	1.50351	593	22.5466	142.807	63.6667	129.45	8.25369	0	0.138017
常德市	0.130365	6965	2.76076	0.0858171	0.409415	0.504768	3657	8851	2.29801	1.22185	583	21.7264	136.642	62	187.146	10.1203	0	0.130365
张家界市	0.107735	6986	1.49876	0.114612	0.140274	0.745154	1261	1667	2.90533	1.93491	312	21.354	147.102	39	546.953	19.5077	1	0.107735
益阳市	0.116597	5910.33	1.75197	0.134913	0.422805	0.441847	3282	12828	1.65328	1.19239	428	21.9154	128.539	62.6667	201.59	11.6789	0	0.116597
郴州市	0.116123	6056	2.13764	0.0914586	0.375383	0.533158	3145	9443	2.08614	1.39326	714	23.1204	144.759	50	502.381	15.2657	0	0.116123
永州市	0.108731	6502.33	1.46205	0.148796	0.306683	0.544511	2956	11904	1.43789	1.20807	528	23.4522	151.54	50	421.397	14.5523	0	0.108731
怀化市	0.107837	5764.67	1.44811	0.117223	0.273837	0.608953	2851	3644	1.75191	1.47328	557	21.7293	163.263	53	434.495	16.7289	1	0.107837
娄底市	0.111384	5876	1.6858	0.0865144	0.385299	0.528186	3284	13843	2.23956	0.951648	499	21.5583	121.506	58	348.973	13.8182	1	0.111384
广州市	0.303713	31855.3	11.4972	0.0105914	0.258752	0.730656	77304	34030	6.20126	7.31971	1337	25.7969	270.331	66.3333	108.351	9.19585	0	0.303713
汕头市	0.136978	9833.33	2.16129	0.0426367	0.469958	0.487406	2633	7457	1.33741	1.02448	692	25.6802	109.23	49.6667	54.8318	6.12368	0	0.136978
江门市	0.150971	7055	3.58375	0.0712871	0.421611	0.507101	2030	9280	3.395	3.1625	895	26.0208	278.997	54.6667	79.4923	9.37055	0	0.150971
湛江市	0.126097	8270	1.61893	0.185437	0.342717	0.471853	2070	11464	0.613583	0.997658	652	26.8371	210.053	41.6667	33.8329	4.89896	0	0.126097
茂名市	0.106343	7681.67	1.75903	0.19055	0.31999	0.489454	1755	7180	0.349633	0.438875	591	25.9145	181.68	43.6667	195.182	11.8242	0	0.106343
梅州市	0.104882	5806	0.995842	0.16979	0.310871	0.519339	2652	3487	1.52747	1.53297	553	24.8602	135.24	46.3333	299.795	15.5906	0	0.104882
汕尾市	0.11752	7072	1.46782	0.145398	0.312151	0.542451	836	1345	0.579832	1.2521	614	25.5476	184.72	44.6667	127.578	9.6443	1	0.11752
河源市	0.111299	6527.33	1.25236	0.0967611	0.313317	0.589921	1735	2551	0.646113	1.68633	677	24.8518	164.974	55.3333	297.343	14.8546	1	0.111299
阳江市	0.112754	6225	1.98967	0.184925	0.354022	0.461036	989	4754	0.840532	1.3289	585	25.7942	255.523	38	143.778	11.5751	0	0.112754
潮州市	0.104375	6691	1.80362	0.0958417	0.475311	0.428847	587	1653	0.344203	0.318841	421	25.2296	115.745	54.3333	200.828	11.7542	0	0.104375
揭阳市	0.112387	6896	1.28646	0.0969842	0.341418	0.561598	1235	2642	0.37058	0.277228	950	25.4927	138.901	52.3333	146.818	9.5631	1	0.112387
云浮市	0.0946536	6268.33	1.34621	0.172972	0.290615	0.536413	534	4306	1.93688	0.581395	626	25.5905	200.924	41.3333	209.693	15.9189	1	0.0946536
南宁市	0.130226	11042.3	2.88299	0.0744644	0.224378	0.701153	9036	16188	3.45396	0.869565	919	25.4028	168.883	50	191.712	12.1873	0	0.130226
柳州市	0.118352	9340	3.58274	0.0369085	0.465146	0.497946	2630	7370	1.85025	0.507614	534	23.4404	167.721	50.6667	348.476	15.1509	0	0.118352
桂林市	0.0924403	6515.33	1.73519	0.143203	0.232184	0.624624	3131	4181	1.50277	0.560074	439	23.4125	190.381	51.3333	517.719	18.079	0	0.0924403
梧州市	0.0911153	5435	1.41459	0.104516	0.36922	0.526264	1083	4645	0.86119	0.402266	425	24.9043	171.599	47.6667	214.491	15.6958	0	0.0911153
北海市	0.134947	6806.67	3.33706	0.124994	0.388483	0.486523	1604	10132	1.50556	0.833333	799	26.6359	149.935	43	27.5492	5.25597	0	0.134947
防城港市	0.104688	5592	3.3704	0.104973	0.501394	0.393603	654	3492	1.3	0.4	406	26.0484	196.12	39.6667	251.866	13.5264	0	0.104688
钦州市	0.0976923	4542	1.53062	0.146077	0.284323	0.569537	1010	19122	0.736842	0.241627	427	25.9865	187.668	41.6667	99.568	10.0624	0	0.0976923
贵港市	0.102929	6360.33	1.12708	0.102858	0.385678	0.511464	1141	14096	0.900885	0.461947	488	25.1203	160.882	50.6667	143.9	11.0299	0	0.102929
玉林市	0.0946581	5707	1.14825	0.146243	0.278685	0.575083	1641	37404	0.8019	0.385346	445	25.6706	174.023	48.3333	179.046	13.1282	0	0.0946581
百色市	0.086144	5060.67	1.48248	0.1388	0.420466	0.440734	1303	10336	1.61939	0.820331	549	24.0889	189.885	54.3333	744.948	20.9094	1	0.086144
贺州市	0.0913659	6245.33	1.36806	0.123143	0.355488	0.521369	693	5730	0.697581	0.403226	343	24.4157	150.475	46.3333	371.018	16.3245	0	0.0913659
河池市	0.074989	4625.67	0.972097	0.139965	0.294461	0.565598	1136	7819	1.03226	0.493088	413	24.1357	186.658	47	542.405	21.893	1	0.074989
来宾市	0.0948736	4529.33	1.08967	0.149485	0.287176	0.563339	688	2088	1.41481	0.637037	495	24.4803	151.5	52.3333	285.962	13.879	0	0.0948736
崇左市	0.089305	5081	1.42393	0.108464	0.327788	0.563749	593	8181	1.53968	0.519841	447	25.8284	205.686	50.6667	304.154	15.4021	0	0.089305
海口市	0.220033	15000	3.94333	0.0509885	0.139088	0.80993	22680	10418	7.45355	7.14208	723	27.7116	267.503	40.6667	41.8002	4.08533	0	0.220033
重庆市	0.134367	11280	3.28157	0.0544183	0.393212	0.55237	28341	49357	1.05299	0.446429	1554	21.3507	148.769	71	728.9	17.9331	0	0.134367
成都市	0.17123	5713	5.53242	0.0258476	0.309099	0.665053	107088	44201	6.654	2.47	1379	21.0188	147.026	89.3333	771.212	11.0649	0	0.17123
自贡市	0.118123	5742.67	2.01547	0.109373	0.403272	0.487356	1364	6103	2.50937	0.69375	532	21.2864	139.931	77.6667	369.836	8.97125	0	0.118123
攀枝花市	0.111954	6590.67	4.64269	0.061706	0.525757	0.412537	784	10745	5.57407	1.18519	381	20.661	117.775	62.3333	1859.78	22.3629	0	0.111954
绵阳市	0.108415	6277	2.56849	0.121515	0.379545	0.498941	5480	15000	2.74011	1.18644	672	20.0478	123.175	79	1228.7	20.24	0	0.108415
广元市	0.0988409	6740.33	1.49037	0.182487	0.39684	0.420672	1566	6630	2.82274	0.919732	556	21.2342	113.752	63.3333	917.633	20.0096	0	0.0988409
乐山市	0.116563	6912.33	2.55623	0.097778	0.417121	0.485101	1553	2589	2.37714	1.08571	524	14.5463	186.996	72.6667	1063.03	18.8168	0	0.116563
巴中市	0.0871474	4529.67	0.998607	0.172481	0.336644	0.490875	1018	1196	1.94809	0.464481	634	21.5371	144.473	57.3333	800.985	19.5647	1	0.0871474
贵阳市	0.161616	9057	4.28425	0.0412127	0.364555	0.594232	18687	7508	3.81776	3.18458	779	19.97	160.535	50	1180.7	14.1469	0	0.161616
六盘水市	0.108115	5051.33	1.81697	0.124791	0.438017	0.437191	2039	3624	1.69122	1.67422	408	18.7819	155.426	45.6667	1715.39	19.0498	0	0.108115
遵义市	0.110697	6265.33	2.07647	0.121002	0.437379	0.441619	5116	6141	1.45299	1.23321	635	20.396	116.975	49.3333	980.36	19.0183	0	0.110697
安顺市	0.101157	5258.67	1.49316	0.145026	0.298364	0.55661	1744	1872	1.00977	1.31596	508	20.7844	203.065	54	1199.5	17.7478	0	0.101157
昆明市	0.150492	5634.33	5.66737	0.0334825	0.297945	0.668573	22812	11565	6.00173	2.66782	755	20.0742	119.49	56.6667	2094.85	16.4796	0	0.150492
昭通市	0.0949558	7854.67	0.905119	0.08468	0.375606	0.539714	1735	1919	0.891892	0.440382	595	18.0663	106.394	54.6667	1700.16	21.8201	1	0.0949558
普洱市	0.0925037	7296.67	1.58929	0.180316	0.221933	0.597775	1787	3152	1.62205	0.728346	670	23.3648	148.367	54	1433.64	20.9039	1	0.0925037
日喀则市	0.12286	6569	1.81235	0.117371	0.425749	0.523842	424	7456	1.65432	0.91358	318	7.87759	21.9789	64.6667	4984.09	16.672	0	0.12286
西安市	0.181306	5083.33	4.78066	0.0231187	0.332205	0.644676	92879	96489	4.84639	4.50575	1387	20.012	58.7123	79.3333	1022.93	17.4975	0	0.181306
铜川市	0.118914	4762.33	2.11987	0.0339165	0.346331	0.619813	742	3919	3.81013	1.58228	467	19.0474	54.3216	77.6667	1124.06	14.8502	0	0.118914
宝鸡市	0.118208	5191.33	2.71905	0.0528447	0.571087	0.376068	3073	6589	2.15385	1.54111	660	18.7695	79.2282	70.3333	1354.17	19.0518	0	0.118208
咸阳市	0.148938	12725.7	2.08616	0.0797626	0.465441	0.454797	3778	5225	1.5	1.89738	604	19.5973	54.4024	80	880.754	11.0169	0	0.148938
渭南市	0.130357	5333.33	1.48703	0.115473	0.378892	0.505647	3242	4187	2.14365	1.39042	638	16.9111	53.0039	80.3333	667.874	10.352	1	0.130357
延安市	0.136978	7685.33	2.9559	0.0387752	0.582856	0.378383	1663	1886	2.18803	2.61538	430	17.6456	52.8606	74.6667	1240.52	18.3317	0	0.136978
汉中市	0.0975117	5262.33	1.93832	0.14172	0.391293	0.467001	2895	2614	1.62205	1.27559	588	20.5681	124.019	66	1133.06	22.5673	1	0.0975117
榆林市	0.173646	7685.33	4.57527	0.0274315	0.670788	0.30178	2707	4168	1.72727	3.47532	595	17.4383	42.9595	82.3333	1214.58	10.8239	0	0.173646
安康市	0.103721	9462	1.70211	0.12728	0.413459	0.459261	2199	1897	2.18092	1.375	711	20.7728	124.76	56.6667	1039.07	25.1161	1	0.103721
商洛市	0.0898454	5066.67	1.31428	0.11404	0.370393	0.515567	1417	1198	1.784	0.904	465	18.5952	84.0454	65.3333	1085.65	23.8943	1	0.0898454
兰州市	0.178128	12680	4.2838	0.0150399	0.320401	0.66456	6953	4560	4.93373	3.11747	682	12.5499	34.8701	82.3333	2092.04	14.5562	0	0.178128
金昌市	0.187098	4298	3.71067	0.0277878	0.674751	0.297461	438	967	7.55556	4.8	483	13.4508	17.4357	77.6667	1941.58	7.88281	0	0.187098
白银市	0.137717	5663	1.24773	0.112513	0.380579	0.506908	979	1230	3.90608	1.81768	703	13.5056	31.73	71	1859.65	11.7631	1	0.137717
武威市	0.140124	6548	1.17386	0.204904	0.172496	0.6226	1070	5484	2.18519	1.84127	502	13.4457	16.5202	81	1887.76	9.06703	1	0.140124
张掖市	0.128001	3571	1.52595	0.166233	0.197399	0.636368	1544	1218	3.68702	2.65649	419	14.9554	12.409	90.6667	2603.4	14.5642	0	0.128001
平凉市	0.115158	6643	0.853248	0.0887509	0.279375	0.631924	1091	1227	3.17949	1.09829	527	16.3236	73.9275	68.3333	1546.74	14.7458	1	0.115158
酒泉市	0.158503	5426.33	2.79293	0.0737794	0.431826	0.494033	1042	2815	4.64646	3.12121	371	15.5967	7.50791	98.6667	2125.22	7.49986	0	0.158503
庆阳市	0.125013	7644	1.18607	0.0697602	0.482263	0.447977	1691	1181	3.32593	1.93333	513	17.1234	62.2536	69.6667	1419.54	16.4093	1	0.125013
定西市	0.110074	5681.67	0.615855	0.0759	0.167023	0.757024	1533	1050	2.66118	0.832237	434	11.991	78.271	70.6667	2281.75	16.0074	1	0.110074
陇南市	0.0897166	7786	0.718881	0.11284	0.242218	0.644942	1422	1015	3.34266	0.982517	474	18.0214	99.6251	64.3333	1794.85	25.0697	1	0.0897166
西宁市	0.132025	4619.67	3.2677	0.0201918	0.283769	0.696039	2747	6555	3.8756	1.17703	731	10.1599	39.3352	68.3333	3128.23	17.4812	0	0.132025
海东市	0.124699	10852	1.16358	0.0787879	0.39841	0.524789	421	2806	1.82081	0.924855	458	9.72659	37.581	72	2773.63	19.1466	1	0.124699
银川市	0.189286	6327	4.51445	0.0202682	0.419342	0.560389	4443	5514	5.57	4.58	532	18.1619	17.3888	81.6667	1272.35	6.26903	0	0.189286
吴忠市	0.133473	4507.67	1.93776	0.0837243	0.461205	0.455431	663	6536	2.44056	1.28671	434	17.6358	32.6541	82	1463.52	6.41259	1	0.133473
北京市	0.350214	58394.7	18.4392	0.00281449	0.152068	0.845117	33456	50431	6.26772	2.84753	1547	22.7084	143.701	78.3333	364.889	13.3225	0	0.350214
天津市	0.276977	20435.7	9.1114	0.0127682	0.332212	0.65502	19237	35432	3.45036	6.63718	1554	24.6808	151.796	86	19.9923	2.68078	0	0.276977
石家庄市	0.15621	15294.3	4.23061	0.0663057	0.314407	0.619287	18964	69707	4.24715	0.908745	782	23.3604	116.772	88.6667	253.471	9.03486	0	0.15621
唐山市	0.168769	10381.3	6.80463	0.0699804	0.527283	0.402737	7807	68533	2.85185	1.1045	805	23.8388	158.79	89	60.5229	4.98668	0	0.168769
秦皇岛市	0.135059	11754	4.05568	0.0992578	0.332399	0.568343	4284	21677	3.84385	0.853821	509	23.3643	162.31	77.6667	233.389	11.3078	0	0.135059
邯郸市	0.142452	10202.7	2.54015	0.0835219	0.45976	0.456718	7675	27956	1.34119	1.05278	1003	24.3727	105.601	90	219.703	6.98154	0	0.142452
邢台市	0.129447	8276.33	1.9236	0.11457	0.363448	0.484424	5072	16494	1.16854	0.669164	827	24.2276	97.9154	93	151.283	5.86623	0	0.129447
保定市	0.135566	10521	1.86346	0.102513	0.322247	0.57524	7691	25550	1.42963	1.05597	1026	22.6993	115.95	81.3333	332.738	10.0928	0	0.135566
张家口市	0.125477	8896	2.39957	0.139443	0.277012	0.583528	3890	20493	2.15269	0.582796	599	19.9417	104.092	65.3333	1253.38	11.077	0	0.125477
承德市	0.123735	10249.7	2.76031	0.163167	0.337117	0.499716	2238	18153	2.97389	1.05744	531	20.0513	125.909	62.3333	944.264	16.2713	0	0.123735
沧州市	0.149554	10801.3	3.42961	0.0686525	0.372791	0.558557	3370	10414	1.55909	0.932656	656	24.8382	136.983	82.3333	10.9932	2.18001	0	0.149554
廊坊市	0.17093	13990.7	4.66915	0.0596843	0.302115	0.663755	4852	8680	3.60455	1.41822	873	24.4166	151.187	86	13.838	2.39602	0	0.17093
衡水市	0.132647	7991.33	2.33472	0.136538	0.331712	0.53175	3065	14708	1.43013	0.727074	561	24.554	106.187	86	20.8708	3.20466	0	0.132647
太原市	0.160572	4754.67	7.57708	0.00725186	0.35764	0.635108	14517	27090	8.26823	2.13802	1024	21.1786	106.661	87.6667	1250.1	13.8356	0	0.160572
大同市	0.128367	6429.67	3.04151	0.485246	0.349256	0.500889	2306	31144	4.48428	0.72327	764	19.0112	105.203	69.6667	1297.04	11.203	0	0.128367
晋城市	0.123967	7881.33	4.61216	0.0360387	0.527298	0.436566	2353	5139	3.64865	0.941441	457	23.2583	93.7988	86.3333	990.435	14.9515	0	0.123967
朔州市	0.135952	5261.67	4.78354	0.050478	0.394774	0.554748	1687	6096	3.92683	0.847561	409	18.3195	126.174	73	1334.26	9.26108	0	0.135952
晋中市	0.127236	7096.33	3.09493	0.0700231	0.445216	0.484761	3350	18484	3.75224	1.48657	622	21.456	95.1444	82.3333	1176.47	14.0343	0	0.127236
运城市	0.135876	7558.67	2.27549	0.154326	0.335072	0.510602	4445	13957	4.18093	2.01362	723	23.01	81.1136	79	618.565	10.6672	1	0.135876
忻州市	0.110639	4057.33	2.3355	0.0476151	0.441172	0.511213	3876	7938	2.64821	0.837134	647	18.5442	138.246	78.3333	1400	15.1663	1	0.110639
临汾市	0.116958	7936.67	2.45128	0.0677709	0.424136	0.508093	2823	11566	2.58469	0.932715	672	22.0594	92.7246	93.3333	1005.43	14.69	0	0.116958
吕梁市	0.116064	7005	2.60236	0.0486673	0.596032	0.355661	4519	11264	2.78934	1.03046	540	20.9934	113.691	70.6667	1237.41	15.9213	1	0.116064
呼和浩特市	0.191489	11723.7	8.60373	0.02445	0.290067	0.685483	5310	5843	5.50201	2.34538	759	18.9155	130.456	66	1375.95	9.18998	0	0.191489
包头市	0.190215	8249.67	9.31467	0.0196106	0.445319	0.53507	2380	2656	6.18667	1.73778	882	19.056	112.204	64.6667	1397.38	6.29172	0	0.190215
乌海市	0.203208	4918.33	9.63455	0.00615682	0.660054	0.333789	442	1929	6.54545	4	600	21.1845	66.7642	73	1188.49	6.64427	0	0.203208
赤峰市	0.155118	9905.33	2.59152	0.112491	0.31843	0.56908	2833	19682	4.41087	1.85652	881	19.7514	97.315	53.3333	856.547	8.25033	0	0.155118
通辽市	0.151262	6441.33	2.69035	0.113163	0.316413	0.570424	2053	10433	1.76341	2.06309	763	21.657	106.79	55.3333	327.978	5.35984	0	0.151262
鄂尔多斯市	0.268807	7308	15.307	0.0177625	0.564864	0.417374	2158	4144	6.95122	6.52439	423	19.8715	90.379	72.6667	1296.15	4.60535	0	0.268807
呼伦贝尔市	0.150317	4536.67	2.97561	0.115159	0.299705	0.585137	1953	19835	4.32549	2.28627	500	16.8454	101.085	43	693.484	8.21727	0	0.150317
巴彦淖尔市	0.155326	5565	3.34868	0.148283	0.292893	0.474025	1009	2091	5.02299	2.4023	715	19.9627	74.302	60.6667	1271.3	6.28584	0	0.155326
乌兰察布市	0.136409	5020.67	2.04929	0.0986105	0.461125	0.678627	1301	3536	1.829	1.61338	487	18.5001	106.293	66	1405.77	6.84703	1	0.136409
沈阳市	0.172238	9997.67	6.13294	0.037442	0.327984	0.634595	16061	35763	5.69974	1.0873	1027	22.3917	86.617	68.6667	54.1517	5.2635	0	0.172238
大连市	0.20353	14730.3	8.40017	0.0586084	0.403323	0.538069	17282	61877	12.7262	2.21202	1139	23.1917	134.458	62.3333	77.4901	7.22649	0	0.20353
抚顺市	0.11536	4958.33	2.80918	0.0577816	0.467584	0.474635	1490	4462	3.50725	1.10145	379	21.7106	114.446	65.6667	411.218	13.5287	0	0.11536
本溪市	0.115089	5308.33	3.92069	0.0538259	0.475989	0.470185	893	5561	4.57241	1.22069	387	22.0553	148.373	53	467.538	17.3542	0	0.115089
盘锦市	0.181163	4402.67	7.12846	0.0606453	0.558865	0.380382	1091	5207	5.94615	2.80769	464	23.0921	97.3831	66.6667	8.68639	1.59209	0	0.181163
铁岭市	0.114739	4013.67	1.5609	0.205498	0.280869	0.513633	1536	8631	3.46367	1.0173	329	21.8341	106.22	59.6667	185.426	8.35925	1	0.114739
朝阳市	0.118975	4751	1.80567	0.197057	0.295255	0.507687	2815	13316	6.96418	1.08358	665	22.2392	86.3498	67	456.113	10.307	1	0.118975
葫芦岛市	0.116063	5636.33	1.91522	0.148505	0.369656	0.523647	1852	20804	3.37319	1.11232	475	23.009	132.359	67.6667	224.194	10.8068	0	0.116063
鹤岗市	0.120156	2022.33	2.23061	0.135407	0.284446	0.481382	767	2833	5.11224	0.438776	674	19.4231	136.257	35.6667	184.92	7.31318	1	0.120156
双鸭山市	0.116522	2890.67	2.0695	0.288005	0.254284	0.394345	849	2172	3.28369	0.659574	290	19.7371	132.61	35	141.156	7.3098	1	0.116522
大庆市	0.157154	5366.67	5.53272	0.0649345	0.476311	0.45817	3074	12737	5.84559	1.07353	655	20.6969	119.714	49	129.948	4.4847	1	0.157154
上海市	0.26827	11296.3	18.5854	0.0020156	0.256744	0.74124	30356	39856	5.07488	2.28455	1759	24	187.384	65.6667	7.73784	1.99981	0	0.26827
南京市	0.317222	28644.3	14.9318	0.0166578	0.34528	0.638063	46878	37561	3.80986	6.4507	1287	26.2043	159.317	73.6667	25.7802	4.09657	0	0.317222
无锡市	0.316278	13277	17.2912	0.00890257	0.460285	0.530813	9816	22232	4.41153	8.49105	1254	26.7764	185.183	79.6667	21.7649	3.16884	0	0.316278
徐州市	0.194328	10497.3	4.96236	0.082239	0.381459	0.536302	9727	106452	1.91075	3.91555	1073	25.4189	178.411	71.6667	28.4052	3.99895	0	0.194328
常州市	0.29578	14600.3	13.9117	0.0161501	0.468788	0.515062	5793	14107	3.76623	8.29351	1073	26.6743	178.964	79.3333	18.5217	3.14941	0	0.29578
苏州市	0.370505	20387.7	19.6517	0.00701849	0.459174	0.533808	23908	45550	3.54219	10.4398	1283	26.949	173.975	77	7.70401	1.88835	0	0.370505
南通市	0.23714	14430.3	9.58483	0.0376966	0.477832	0.48447	6455	31551	3.01711	4.20526	1340	26.3347	165.957	63.6667	8.37707	1.86377	0	0.23714
连云港市	0.181377	8946.67	4.20878	0.114528	0.407139	0.45028	4088	38743	3.29588	3.89139	618	25.1156	154.327	71.3333	18.4724	2.56589	0	0.181377
淮安市	0.19379	8656	4.83812	0.073597	0.412959	0.513444	4875	25251	2.19643	3.99821	1154	25.6201	155.975	63.6667	14.5934	2.24714	0	0.19379
盐城市	0.18285	10431.7	5.09057	0.0932798	0.401071	0.505649	3993	27705	1.14373	2.87698	827	25.564	132.749	66.3333	9.21461	2.00085	0	0.18285
扬州市	0.233825	13423	9.37223	0.0347411	0.467735	0.497522	4547	27073	2.75492	5.19694	692	26.0052	146.15	72.6667	11.1464	2.38263	0	0.233825
镇江市	0.253982	9448.67	11.4413	0.0265833	0.480778	0.492639	3494	23203	4.25556	6.87407	945	26.3555	165.935	73	25.8518	3.99123	0	0.253982
泰州市	0.197416	11146	7.57	0.0351371	0.49187	0.472993	3422	23446	2.38922	2.82236	932	26.1643	156.473	69.3333	9.32959	1.98889	0	0.197416
宿迁市	0.178813	9268.33	3.77595	0.078824	0.444291	0.47689	5676	37172	2.6723	3.71959	699	25.5112	167.242	73.6667	11.9783	2.28063	0	0.178813
杭州市	0.250215	8819.67	14.5501	0.0197021	0.293455	0.686843	75260	15849	4.49308	6.65283	1397	26.4532	159.125	69.3333	271.236	17.1948	0	0.250215
宁波市	0.239954	9734	14.4117	0.0264872	0.46088	0.512632	14820	40206	3.1875	5.14309	1124	26.9484	214.368	57	121.544	11.0336	0	0.239954
温州市	0.178297	15546.3	5.84219	0.0209846	0.406752	0.572263	12104	7942	3.74159	4.77043	714	27.5181	233.348	58.3333	348.283	17.7194	0	0.178297
嘉兴市	0.241096	10479.7	10.6804	0.0203516	0.509192	0.470456	6085	20181	2.37637	5.63736	987	27.2589	212.297	73.6667	7.33723	1.60026	0	0.241096
湖州市	0.239048	27105.7	8.50142	0.03973	0.488531	0.471739	3697	12354	3.20896	4.29851	1218	26.663	191.827	78	113.236	9.16725	0	0.239048
绍兴市	0.19906	17512	9.24993	0.0376306	0.446642	0.515728	4364	19755	2.26116	3.19196	905	27.052	189.846	63	170.597	12.8069	0	0.19906
金华市	0.217243	12021.7	6.82848	0.0323758	0.377684	0.58994	10811	12852	4.06301	7.11179	1167	27.1021	142.96	63.6667	292.58	15.1074	0	0.217243
衢州市	0.177493	24707	4.40767	0.0496315	0.398099	0.55227	1793	7537	2.98837	2.72868	872	26.6202	98.6946	55	332.412	17.083	0	0.177493
舟山市	0.207532	11726	11.0173	0.0779466	0.38832	0.533733	1580	5393	4	3.69072	947	26.4739	163.709	49	51.0651	11.3276	0	0.207532
台州市	0.181464	16540	6.15997	0.0456794	0.439945	0.514375	4488	10032	3.05766	3.65733	1086	26.9241	214.191	55	234.434	15.7974	0	0.181464
丽水市	0.155047	16971.3	3.91775	0.0667414	0.349427	0.583832	3253	5520	2.20295	3.74539	962	27.3402	158.72	48.3333	626.037	22.9978	0	0.155047
合肥市	0.223798	14338.3	9.32766	0.0252106	0.349291	0.625492	25660	12809	2.86494	3.70519	1192	25.8766	173.391	64	37.2145	3.99256	0	0.223798
芜湖市	0.18784	9738.67	6.93026	0.034098	0.478245	0.487668	42875	5064	1.61282	2.30256	1163	25.569	146.766	63	30.6175	4.17489	0	0.18784
蚌埠市	0.152326	7251	3.97487	0.0941798	0.416346	0.489474	3496	4529	1.27461	1.5285	942	25.9635	157.678	69	17.7939	3.09516	0	0.152326
淮南市	0.131321	6277	2.45959	0.0801705	0.407716	0.512114	2391	2202	1.33248	0.836317	675	26.0719	144.438	70.6667	25.2153	2.6586	0	0.131321
马鞍山市	0.158129	7416.67	6.82751	0.0339047	0.489862	0.476233	1906	3458	2.44105	1.28821	516	25.9957	147.194	66	25.3262	4.13899	0	0.158129
淮北市	0.141015	6973.67	3.70228	0.0647509	0.420079	0.51517	3381	1632	1.55251	1.21005	687	26.0028	171.101	75.6667	26.0465	3.49538	0	0.141015
铜陵市	0.143474	7956.67	4.19825	0.04151	0.463017	0.495473	1455	3296	0.888889	1.15789	576	25.0169	133.575	56	43.8939	5.96532	0	0.143474
安庆市	0.137164	8540.67	3.29282	0.0807165	0.438889	0.480395	4729	4990	1.06805	1.25898	934	25.3944	131.916	62.3333	211.932	9.78061	0	0.137164
黄山市	0.128276	8415	4.02349	0.0702252	0.347289	0.582485	1372	1745	1.12081	1.22148	1019	21.6051	141.334	48.6667	377.549	19.4269	0	0.128276
滁州市	0.149084	7235	4.82989	0.0862759	0.459092	0.449399	4576	6352	1.10769	1.14945	825	25.9408	152.556	73.6667	42.9555	4.13795	0	0.149084
阜阳市	0.130763	8036	1.87784	0.116039	0.378841	0.50512	7524	13530	1.09564	0.579387	926	26.1847	144.026	66	30.3064	4.02071	1	0.130763
宿州市	0.128551	6578	2.27266	0.128313	0.359654	0.512033	5445	6853	1.03343	1.01216	672	25.8085	192.542	71	28.1408	4.01372	1	0.128551
六安市	0.122991	7556.67	2.06311	0.113672	0.366932	0.519396	4208	3977	0.651438	0.869712	1092	26.1329	150.65	71.6667	210.815	9.89037	1	0.122991
亳州市	0.132969	6340	1.96864	0.123191	0.351805	0.524996	6496	18780	1.20211	1.64253	566	26.1899	146.307	74.3333	26.1834	3.94231	0	0.132969
池州市	0.132772	8931.67	3.81296	0.0705844	0.453456	0.475959	1921	3478	2.01235	1.84568	529	24.3044	143.07	63	184.901	14.4951	0	0.132772
宣城市	0.128437	8199.33	4.16918	0.0785763	0.479539	0.441884	1921	8223	1.93548	1	674	24.6412	183.637	54.3333	207.426	12.8595	0	0.128437
福州市	0.186166	23881.3	9.52014	0.0496501	0.420001	0.531678	26165	10967	3.91972	1.02113	927	27.582	189.577	47.6667	344.249	15.6433	0	0.186166
厦门市	0.348257	47205.3	18.1661	0.00409165	0.402901	0.592994	22317	9967	5.7931	6.01149	825	28.5318	137.729	45.6667	146.056	9.81804	0	0.348257
莆田市	0.143535	12022	5.74698	0.0410488	0.515799	0.443157	4729	16710	2.47527	0.934066	774	26.047	173.327	57.3333	317.03	13.3138	0	0.143535
三明市	0.138386	10082	6.44893	0.100513	0.542908	0.356579	3287	3625	2.25606	0.913495	1086	26.3214	166.223	42.6667	554.708	17.9228	0	0.138386
泉州市	0.164288	11600.7	9.81899	0.0184563	0.566503	0.415041	12102	8749	2.67937	0.943495	895	25.553	180.677	55	438.084	15.0654	0	0.164288
漳州市	0.142604	12828.3	6.52469	0.0880886	0.489173	0.422738	4926	6490	2.50575	0.812261	744	27.9927	171.07	55.3333	285.036	14.0327	0	0.142604
南平市	0.115325	8674.67	4.30261	0.156523	0.378058	0.465419	2648	8502	1.15094	0.707547	892	27.1247	145.073	43.6667	498.772	18.6747	0	0.115325
龙岩市	0.135518	12097.7	6.17343	0.0970583	0.456527	0.446415	3354	2595	2.2956	1.13522	660	27.3005	165.864	40	580.643	17.7604	0	0.135518
宁德市	0.125263	11558	5.04404	0.107458	0.494052	0.39849	3164	5735	1.60393	0.851124	967	27.4399	230.125	57.3333	562.664	18.1397	0	0.125263
南昌市	0.18782	12221	7.72621	0.0320676	0.453952	0.51398	15203	5092	1.80037	1.63246	1138	26.9969	111.609	60	35.9448	3.87672	0	0.18782
济南市	0.223834	5979.33	9.0946	0.0341317	0.335329	0.630539	36308	26597	5.26349	5.92848	1072	23.1647	162.227	89.6667	161.4	7.27703	0	0.223834
青岛市	0.243184	8744.33	10.517	0.0347408	0.344624	0.620636	32901	34575	6.88207	5.67268	1194	24.3668	118.045	63.6667	51.0542	5.09039	0	0.243184
淄博市	0.174815	7351.33	6.10608	0.0409239	0.475657	0.483419	6436	8101	4.28802	3.48618	861	23.9414	158.36	92	225.322	8.6721	0	0.174815
枣庄市	0.144769	10277.7	3.03	0.100341	0.413592	0.486067	4493	17129	2.25943	1.6533	627	24.8521	164.715	86.6667	96.1621	5.98002	0	0.144769
东营市	0.237637	8928.33	10.7471	0.0562049	0.357723	0.271391	3640	3387	4.05051	5.55051	981	24.4579	171.36	88.3333	10.032	2.55738	0	0.237637
烟台市	0.188317	9924.33	8.36493	0.0503652	0.414175	0.535459	10408	22246	5.366	2.63706	710	24.1607	101.776	67	100.487	7.26953	0	0.188317
潍坊市	0.182949	11263.3	4.61569	0.0986973	0.391051	0.510252	12050	44040	3.71024	3.52505	819	24.4604	153.831	77	93.6244	5.47214	0	0.182949
济宁市	0.169571	8561	3.55616	0.115752	0.396413	0.497271	8835	18534	1.51566	3.22036	919	24.5813	158.681	85.3333	64.0079	4.4198	0	0.169571
泰安市	0.173138	10246.3	3.49948	0.130261	0.366547	0.503242	4529	15160	1.56545	3.35951	968	22.3807	180.756	84.3333	160.582	6.46877	0	0.173138
威海市	0.180705	6929.33	8.13813	0.0619316	0.40012	0.537949	3983	9380	6.57977	2.05837	968	23.187	107.071	62	59.2924	6.59751	0	0.180705
日照市	0.187375	16696.3	4.53208	0.0751497	0.421326	0.503525	3843	6404	2.69156	3.21104	869	24.2977	178.998	72	130.265	6.61856	0	0.187375
临沂市	0.153086	10309.7	2.89349	0.0960459	0.363627	0.540327	9604	20181	1.86387	1.85126	1116	24.5758	159.35	83	152.582	6.7893	0	0.153086
德州市	0.158861	7961.67	3.71896	0.107103	0.402467	0.490429	3849	9655	1.70284	2.42738	582	24.3964	126.381	86	18.6967	3.19634	0	0.158861
聊城市	0.157515	8209	2.59666	0.165431	0.325921	0.508649	7537	7930	1.30139	3.02628	570	24.4511	112.045	86.3333	32.5045	4.13864	0	0.157515
滨州市	0.164675	7060.33	4.47058	0.0866357	0.414958	0.498407	3633	7153	3.00503	2.53518	675	24.4987	138.344	89	14.5113	2.30342	0	0.164675
菏泽市	0.145286	8058.33	2.5268	0.107583	0.38736	0.505057	7156	7880	1.41326	1.96394	703	25.1233	152.203	80.6667	47.0632	4.38988	1	0.145286
郑州市	0.217292	13495	9.52948	0.0159441	0.390977	0.593142	30769	27327	3.03741	3.3458	1269	25.184	104.312	86.6667	227.609	6.72302	0	0.217292
开封市	0.138937	7667.67	3.14164	0.15867	0.382562	0.458762	3537	3733	0.982175	0.98574	751	25.694	116.068	80	67.4406	3.75507	1	0.138937
洛阳市	0.139498	8950	4.93793	0.0541541	0.453639	0.492207	6803	9712	1.67785	1.18389	920	23.8596	97.3151	78.3333	631.058	14.079	0	0.139498
平顶山市	0.123378	6147	3.09142	0.0881046	0.450999	0.460902	3024	3111	1.16842	0.74386	539	25.1638	101.48	76	244.312	7.84825	0	0.123378
安阳市	0.128908	6237.67	2.64351	0.106485	0.43193	0.461585	3128	6539	1.04293	1.06041	824	24.8251	121.871	94.6667	198.379	6.979	0	0.128908
鹤壁市	0.151251	7258	4.27269	0.0777274	0.592242	0.330017	1419	4199	1.74854	2.17544	678	24.9461	116.779	90.3333	137.486	6.92655	0	0.151251
新乡市	0.142987	7054.33	3.21687	0.0982397	0.444785	0.45698	4108	19780	1.84789	1.15512	1053	25.0279	92.2115	83.3333	141.007	5.8725	0	0.142987
焦作市	0.139081	5472.67	4.24528	0.0620718	0.436921	0.501001	2408	5951	1.51475	1.4933	654	24.2907	99.6371	91.6667	188.397	7.55309	0	0.139081
濮阳市	0.139291	7954	2.67551	0.131609	0.351973	0.51641	2450	5718	1.20968	1.03226	773	24.8759	116.549	83.3333	48.0357	3.57107	1	0.139291
许昌市	0.141483	6641	4.88055	0.055863	0.530317	0.41382	3185	7461	1.09002	0.561644	696	25.6268	99.549	71	119.169	4.7842	0	0.141483
漯河市	0.142419	5887.67	4.3103	0.0879445	0.462646	0.449401	1649	2321	0.876866	0.791045	851	25.8306	109.466	70.3333	62.2474	3.73025	0	0.142419
三门峡市	0.122914	5011	4.61405	0.0932127	0.488567	0.418221	1549	2635	2.09251	1.51982	532	22.4535	87.6371	72	867.647	17.25	0	0.122914
南阳市	0.132077	8685	2.36692	0.194273	0.310252	0.495475	5108	7656	0.789346	0.94431	1152	24.9463	95.0031	68	304.692	10.0586	1	0.132077
商丘市	0.120396	5895	2.17001	0.168965	0.39517	0.435856	4825	5956	0.689552	0.478607	712	25.808	170.211	76.3333	45.4669	4.60303	1	0.120396
信阳市	0.129276	6646.67	2.2869	0.208861	0.345945	0.445195	3201	4245	0.538377	1.25219	784	26.1558	106.231	65.6667	112.297	6.96108	1	0.129276
周口市	0.122612	4977.67	1.92794	0.19007	0.408349	0.401581	4812	10178	0.4821	0.498807	954	26.2252	127.806	71.3333	44.7106	4.50353	1	0.122612
驻马店市	0.122679	6648.67	2.19695	0.210288	0.375034	0.414669	3241	4512	0.772822	0.720954	544	25.7984	129.715	72.6667	90.7969	5.00548	1	0.122679
武汉市	0.363195	16066	11.6111	0.0272728	0.377321	0.677969	36229	3781246	4.0574	3.00883	1290	26.5713	84.1499	70	36.5224	4.19094	0	0.363195
黄冈市	0.24685	6204.67	1.98294	0.193404	0.3468	0.254795	5079	3781246	1.35366	1.42954	537	25.5415	96.2749	69.3333	172.48	10.0032	0	0.24685
长沙市	0.207042	10006	11.7749	0.0302329	0.380354	0.589413	29795	46641	4.79268	2.85095	1161	26.5583	122.7	60	168.08	10.6186	0	0.207042
株洲市	0.139081	6462.67	5.4806	0.0574392	0.454035	0.488521	3862	8167	2.88557	1.69403	798	26.1132	153.468	56	305.531	13.1759	0	0.139081
湘潭市	0.146849	5514.33	5.74048	0.0594334	0.540989	0.437794	2464	6970	3.16263	1.3737	617	24.4157	135.692	53	111.216	8.18261	0	0.146849
衡阳市	0.128803	5488	3.14061	0.113529	0.31586	0.570611	5263	10222	1.4542	0.982434	979	24.5481	134.45	52	159.093	9.95493	0	0.128803
邵阳市	0.10409	5514	1.90222	0.15218	0.263647	0.584167	4185	17485	1.31114	0.904358	674	26.0909	127.809	46	558.215	14.772	1	0.10409
岳阳市	0.147162	7059.33	4.89693	0.0937859	0.404743	0.501471	4222	9471	2.35088	1.57368	843	26.618	101.863	59.6667	129.45	8.25369	0	0.147162
常德市	0.138002	6866.67	4.40596	0.108598	0.395724	0.495679	3801	9396	2.3957	1.33775	843	25.637	155.632	50	187.146	10.1203	0	0.138002
张家界市	0.107946	7045	2.36947	0.123639	0.144441	0.73192	1324	1770	3	2.05917	402	25.2698	182.172	34	546.953	19.5077	1	0.107946
益阳市	0.118973	5735	2.76087	0.150204	0.420709	0.429087	3377	13304	1.73784	1.27696	579	25.8796	133.65	52.3333	201.59	11.6789	0	0.118973
郴州市	0.118777	6108	3.33086	0.0933839	0.377864	0.528763	3297	9933	2.19288	1.46629	862	26.8739	165.478	50.3333	502.381	15.2657	0	0.118777
永州市	0.111661	6506.67	2.27905	0.162846	0.302744	0.534411	3077	12512	1.49845	1.2795	775	27.1947	157.98	44.6667	421.397	14.5523	1	0.111661
怀化市	0.113913	5625.67	2.24521	0.130855	0.27214	0.597005	2998	3844	1.83969	1.52672	939	25.6289	129.246	42	434.495	16.7289	1	0.113913
娄底市	0.115449	6000.67	2.66943	0.105147	0.380235	0.51461	3467	14649	2.32308	1.01099	691	25.3523	114.13	46.3333	348.973	13.8182	1	0.115449
广州市	0.341711	30966	18.3185	0.0104201	0.269194	0.720386	86394	36774	12.1017	7.7673	1453	29.0396	242.968	69.3333	108.351	9.19585	0	0.341711
汕头市	0.134548	9528.33	3.58201	0.0419443	0.489285	0.468766	2713	7611	1.41608	1.10839	748	29.0714	278.773	45	54.8318	6.12368	0	0.134548
江门市	0.16009	6916.67	5.67725	0.0821701	0.423603	0.494227	2127	9936	3.655	3.4	1191	28.8221	399.418	55	79.4923	9.37055	0	0.16009
湛江市	0.128093	8157	2.564	0.186262	0.344775	0.468963	2169	12103	0.693208	1.10304	953	28.7441	373.725	36.6667	33.8329	4.89896	0	0.128093
茂名市	0.108009	7575.33	2.85101	0.213419	0.313374	0.473207	1824	7842	0.420538	0.492665	847	28.4504	314.818	36.3333	195.182	11.8242	0	0.108009
梅州市	0.102016	5829.67	1.59647	0.185047	0.312332	0.502621	2726	3821	1.64652	1.63004	561	28.2827	193.968	40.3333	299.795	15.5906	0	0.102016
汕尾市	0.113799	7060	2.26398	0.143423	0.345034	0.511556	864	1528	0.630252	1.30812	664	28.8061	295.058	46.6667	127.578	9.6443	0	0.113799
河源市	0.112295	6446.33	2.00989	0.110699	0.324668	0.564647	1785	2806	0.785523	1.78284	821	28.2234	198.719	48	297.343	14.8546	1	0.112295
阳江市	0.112757	6075.67	3.1604	0.192246	0.363216	0.444538	1035	5335	0.943522	1.46512	742	28.4516	415.36	35	143.778	11.5751	0	0.112757
潮州市	0.101657	6374.67	2.79764	0.102299	0.471502	0.4262	601	1700	0.416667	0.336957	530	28.6639	231.6	46.6667	200.828	11.7542	0	0.101657
揭阳市	0.10686	6551.33	2.03883	0.097839	0.35449	0.547678	1280	2889	0.410184	0.295615	1085	28.8218	308.209	47	146.818	9.5631	1	0.10686
云浮市	0.0939252	6160.67	2.24867	0.195996	0.297909	0.506094	549	4646	2.27907	0.664452	718	28.5654	274.06	42	209.693	15.9189	1	0.0939252
南宁市	0.139797	10986.7	4.43592	0.0882415	0.229483	0.682276	9253	17070	3.69054	1.06394	1213	27.9974	214.251	43	191.712	12.1873	0	0.139797
柳州市	0.129884	9159.67	5.77551	0.0479445	0.473011	0.479045	2685	7719	2.01523	0.604061	767	26.6656	163.536	43.6667	348.476	15.1509	0	0.129884
桂林市	0.0980308	6580.67	2.78987	0.185315	0.234722	0.57997	3167	4405	1.63956	0.617375	656	26.9149	165.49	41	517.719	18.079	0	0.0980308
梧州市	0.089962	5321.33	2.25833	0.134886	0.36433	0.500784	1097	5068	1.10765	0.453258	507	28.1502	221.349	47	214.491	15.6958	0	0.089962
北海市	0.140657	6676.67	5.06311	0.136302	0.386302	0.477396	1641	10410	1.63333	1.03889	1069	28.9182	333.243	34.3333	27.5492	5.25597	0	0.140657
防城港市	0.109004	5584.67	5.1859	0.113577	0.511579	0.392603	659	3708	1.46	0.44	450	28.4396	286.52	33.3333	251.866	13.5264	0	0.109004
钦州市	0.0968791	4556.67	2.3634	0.174329	0.282802	0.542869	1043	47226	0.791866	0.279904	464	28.5076	278.881	37.6667	99.568	10.0624	0	0.0968791
贵港市	0.101611	6264.67	1.78106	0.153731	0.360926	0.485342	1154	15740	0.99823	0.507965	590	28.1033	211.526	46	143.9	11.0299	0	0.101611
玉林市	0.0925289	5681.67	1.76488	0.182668	0.25961	0.557722	1667	38725	0.972863	0.488467	538	28.3545	275.242	43.6667	179.046	13.1282	0	0.0925289
百色市	0.0905918	5065	2.29589	0.169107	0.404043	0.42685	1320	10756	1.70213	0.962175	666	25.7749	219.827	45	744.948	20.9094	0	0.0905918
贺州市	0.0896451	6249.67	2.15206	0.151487	0.340972	0.507542	707	6245	0.822581	0.427419	377	27.9012	175.008	45	371.018	16.3245	0	0.0896451
河池市	0.0747745	4677.33	1.5306	0.175709	0.28211	0.542181	1147	8214	1.13594	0.543779	459	26.6454	213.82	38	542.405	21.893	1	0.0747745
来宾市	0.0959329	4569	1.79863	0.182752	0.292651	0.524618	698	2284	1.48519	0.807407	572	27.5053	190.299	44.6667	285.962	13.879	0	0.0959329
崇左市	0.0903727	5081	2.25579	0.150283	0.323752	0.526018	606	8787	1.60317	0.583333	483	28.1124	244.462	42.3333	304.154	15.4021	0	0.0903727
海口市	0.250061	15400	6.73202	0.0432282	0.146571	0.810197	25631	11162	8.02732	8.38251	987	28.6558	360.167	27.3333	41.8002	4.08533	0	0.250061
重庆市	0.151145	11296.3	5.18358	0.0687244	0.395808	0.535467	30531	50579	1.11153	0.542447	2289	25.3775	144.519	64.3333	728.9	17.9331	0	0.151145
成都市	0.186691	5280	8.58435	0.0393895	0.308578	0.652031	115647	46043	6.92867	2.71733	1511	23.4491	243.247	64.6667	771.212	11.0649	0	0.186691
自贡市	0.123956	6056.67	3.23091	0.150664	0.382255	0.467081	1421	6266	2.57187	0.759375	734	24.1095	197.094	56.3333	369.836	8.97125	0	0.123956
攀枝花市	0.124079	6845.67	6.89435	0.0868263	0.523953	0.389221	825	11202	5.7037	1.26852	419	21.4787	171.998	47.3333	1859.78	22.3629	0	0.124079
绵阳市	0.117442	7208.33	3.99335	0.146576	0.355049	0.498375	5731	15552	2.86064	1.26554	796	22.6333	162.726	50	1228.7	20.24	0	0.117442
广元市	0.0984352	5962.67	2.35268	0.209269	0.38732	0.403412	1614	7128	2.88963	0.973244	666	24.1865	176.554	44	917.633	20.0096	0	0.0984352
乐山市	0.121484	6829	3.99834	0.127467	0.406954	0.465579	1626	2750	2.50286	1.17714	716	17.8106	264.813	52	1063.03	18.8168	0	0.121484
巴中市	0.084494	4699.33	1.54443	0.21797	0.302799	0.479231	1057	1249	2.02732	0.480874	574	25.1889	151.503	40	800.985	19.5647	1	0.084494
贵阳市	0.180128	8924.67	6.79874	0.0485281	0.374317	0.577155	19658	7890	4.11215	3.54907	1082	23.2098	140.649	37	1180.7	14.1469	0	0.180128
六盘水市	0.11367	5026.67	2.74263	0.129329	0.439291	0.431379	2137	3759	1.79603	1.94618	515	20.989	187.589	36	1715.39	19.0498	0	0.11367
遵义市	0.116958	6086.67	3.26103	0.146088	0.425861	0.428051	5310	6392	1.55311	1.4884	860	24.0909	132.077	39.3333	980.36	19.0183	0	0.116958
安顺市	0.111083	5208	2.34928	0.174702	0.284458	0.54084	1815	1920	1.06515	1.46254	878	23.2543	176.943	36.3333	1199.5	17.7478	0	0.111083
昆明市	0.173193	5491	8.68984	0.0360342	0.303677	0.66029	24029	12335	6.28893	3.10727	927	20.7346	163.555	36.3333	2094.85	16.4796	0	0.173193
昭通市	0.0907429	6939.33	1.39043	0.0997965	0.38662	0.513572	1811	2070	0.965024	0.488076	606	20.8302	167.326	40.3333	1700.16	21.8201	1	0.0907429
普洱市	0.0998068	7220.33	2.68287	0.212532	0.225211	0.562257	1839	3300	1.68898	0.877953	738	23.4923	247.198	21.6667	1433.64	20.9039	0	0.0998068
日喀则市	0.117104	6529	2.65654	0.146621	0.381076	0.471373	442	7553	1.76543	0.950617	310	13.1001	96.0062	48.6667	4984.09	16.672	0	0.117104
西安市	0.197248	5071	7.39322	0.0257148	0.329807	0.644478	95443	97555	5.22571	5.01254	1527	22.9625	102.675	74	1022.93	17.4975	0	0.197248
铜川市	0.123634	5066.33	3.33089	0.0466672	0.353994	0.599339	777	4013	4.12658	1.6962	564	21.9147	85.811	69.6667	1124.06	14.8502	0	0.123634
宝鸡市	0.125889	5261	4.33034	0.0732049	0.566173	0.360628	3213	6878	2.4244	1.6313	918	21.5664	140.489	60.6667	1354.17	19.0518	0	0.125889
咸阳市	0.153501	12513.7	3.30441	0.10017	0.466645	0.433184	4449	5637	1.65721	2.05459	774	22.377	102.226	74.3333	880.754	11.0169	0	0.153501
渭南市	0.134838	5454	2.43044	0.151455	0.371629	0.476923	3369	4465	2.27624	1.5175	886	20.1355	82.849	73.6667	667.874	10.352	1	0.134838
延安市	0.145937	7731.67	4.66573	0.0565773	0.577342	0.366081	1740	2220	2.34188	2.90598	515	20.2889	103.201	58	1240.52	18.3317	0	0.145937
汉中市	0.104464	5177.33	3.04979	0.148024	0.401577	0.450399	3004	2738	1.79003	1.39108	924	23.7917	161.838	49.6667	1133.06	22.5673	1	0.104464
榆林市	0.188856	7731.67	7.37164	0.034851	0.656764	0.308385	2845	4349	2.02597	3.7013	860	20.1507	121.451	72.3333	1214.58	10.8239	0	0.188856
安康市	0.108207	9635.33	2.69497	0.123622	0.419434	0.456931	2313	2022	2.28289	1.51645	884	24.5666	124.259	47.6667	1039.07	25.1161	1	0.108207
商洛市	0.093899	5131.67	2.1624	0.131447	0.387662	0.480892	1472	1269	1.84	1.172	566	22.0929	95.1822	53	1085.65	23.8943	1	0.093899
兰州市	0.186909	12777.7	6.17774	0.0219599	0.32152	0.656525	7180	4788	5.25602	3.31024	981	16.278	119.495	72	2092.04	14.5562	0	0.186909
金昌市	0.193116	4249.67	5.76889	0.0869029	0.638405	0.274692	447	1022	7.73333	4.95556	550	17.7486	59.3758	61.6667	1941.58	7.88281	0	0.193116
白银市	0.138469	5700.67	2.02144	0.215781	0.33634	0.447879	995	1285	4.06077	1.88398	889	16.9019	92.9659	53.3333	1859.65	11.7631	0	0.138469
武威市	0.140281	6586.67	1.95524	0.310251	0.151919	0.537804	1092	5755	2.32804	1.92593	722	17.7266	74.1775	65	1887.76	9.06703	1	0.140281
张掖市	0.134419	3598.33	2.61908	0.288283	0.178665	0.533081	1583	1260	3.76336	2.76336	805	18.8866	39.3868	72.3333	2603.4	14.5642	1	0.134419
平凉市	0.113612	6697	1.41167	0.201041	0.247086	0.551872	1112	1286	3.31197	1.13675	573	18.8201	135.551	53.3333	1546.74	14.7458	1	0.113612
酒泉市	0.169395	5476.67	4.70404	0.170711	0.40219	0.427099	1065	2973	4.79798	3.39394	579	19.6109	18.1183	76	2125.22	7.49986	0	0.169395
庆阳市	0.126764	7700	1.9477	0.130828	0.476306	0.392865	1757	1238	3.71481	2.02222	671	19.64	128.917	57.6667	1419.54	16.4093	0	0.126764
定西市	0.109226	5790	1.11128	0.255572	0.138768	0.605689	1575	1129	2.74013	0.898026	566	15.351	116.294	53.3333	2281.75	16.0074	1	0.109226
陇南市	0.0893968	7717.33	1.17273	0.212582	0.218247	0.569171	1447	1090	3.41958	1.03147	603	20.9854	128.797	47.3333	1794.85	25.0697	1	0.0893968
西宁市	0.140271	4845.67	4.90378	0.0384041	0.261082	0.700514	2836	6806	4.13876	1.31579	1165	14.4207	109.737	61.6667	3128.23	17.4812	0	0.140271
海东市	0.119596	10616	1.98266	0.112828	0.379388	0.47035	435	2867	1.90173	1.00578	474	14.0373	127.047	65	2773.63	19.1466	1	0.119596
银川市	0.207097	6302.67	6.98735	0.0369024	0.411393	0.551704	4635	5885	5.96	5.065	890	21.356	66.076	71.6667	1272.35	6.26903	0	0.207097
吴忠市	0.138126	4623.33	3.09203	0.120024	0.445472	0.434526	737	2899	2.51748	1.54545	466	20.5616	70.6892	65	1463.52	6.41259	1	0.138126
北京市	0.435976	57952	25.8429	0.0029804	0.158338	0.838683	35984	55032	6.4116	3.47602	1559	2.97021	3.81861	64.6667	364.889	13.3225	0	0.435976
天津市	0.332845	20108.3	12.7109	0.0149236	0.341108	0.643968	20256	37587	3.5713	6.93953	1329	5.71732	8.24735	83.6667	19.9923	2.68078	0	0.332845
石家庄市	0.196977	15296.3	5.64173	0.0840087	0.294098	0.621893	19871	72899	4.50951	0.980038	746	5.54665	3.71325	98.6667	253.471	9.03486	0	0.196977
唐山市	0.221828	10584.3	9.53823	0.0822921	0.53207	0.385625	8108	74127	3.14021	1.23148	684	4.60941	8.87627	82	60.5229	4.98668	0	0.221828
秦皇岛市	0.181495	11977.7	5.60066	0.138273	0.32702	0.534708	4451	22618	4.08638	0.916944	372	3.78052	7.47134	67	233.389	11.3078	0	0.181495
邯郸市	0.175101	10126	3.42752	0.103558	0.432079	0.464335	8000	29491	1.46371	1.13572	774	7.3803	5.06339	103.667	219.703	6.98154	0	0.175101
邢台市	0.163392	8145	2.74707	0.141611	0.374114	0.484276	5366	18916	1.41323	0.735331	621	6.98143	3.35509	94	151.283	5.86623	0	0.163392
保定市	0.172173	10129.3	2.75992	0.11678	0.330928	0.552292	8267	28310	1.55473	1.12922	822	3.8311	4.06449	89.3333	332.738	10.0928	0	0.172173
张家口市	0.166624	8713	3.44108	0.167302	0.269296	0.56334	4096	22227	2.44731	0.625806	394	-0.626088	5.81036	55.6667	1253.38	11.077	0	0.166624
承德市	0.171004	10409.3	4.04778	0.216926	0.320906	0.462169	2355	19495	3.09138	1.23238	424	-1.07216	4.09344	58	944.264	16.2713	0	0.171004
沧州市	0.191402	10711.7	4.70127	0.0851374	0.387524	0.527366	3586	11550	1.7967	1.03431	602	6.55262	6.04634	87	10.9932	2.18001	0	0.191402
廊坊市	0.217185	13487.3	6.83458	0.0670988	0.309594	0.623307	5187	9062	3.80331	1.52381	676	5.43269	6.18562	79.3333	13.838	2.39602	0	0.217185
衡水市	0.170731	7911	3.40655	0.150705	0.313806	0.535572	3251	15742	1.51528	0.816594	469	6.60056	5.12577	92.6667	20.8708	3.20466	0	0.170731
太原市	0.211284	4667.67	10.8158	0.0077626	0.362172	0.630066	15242	28153	8.63021	2.34375	867	3.16973	2.91531	92.3333	1250.1	13.8356	0	0.211284
大同市	0.175467	8257.67	4.30786	0.513906	0.369881	0.578655	2390	32514	4.66667	0.764151	697	-0.924991	5.24532	72.6667	1297.04	11.203	0	0.175467
晋城市	0.15917	5245	6.42207	0.0396297	0.535106	0.425265	2403	5307	3.7973	1	405	6.65905	10.2066	81	990.435	14.9515	0	0.15917
朔州市	0.184068	6200	6.71037	0.0582463	0.400182	0.541572	1723	6420	4.14634	0.902439	342	-1.21732	6.11051	82.6667	1334.26	9.26108	0	0.184068
晋中市	0.170014	8911	4.38448	0.0755038	0.454793	0.469635	3434	18900	3.9791	1.56716	485	3.92297	3.75097	76	1176.47	14.0343	0	0.170014
运城市	0.177323	11770.7	3.19767	0.162996	0.341324	0.49568	4600	14698	4.42218	2.06809	568	6.16185	12.5386	95	618.565	10.6672	1	0.177323
忻州市	0.152511	4667.67	3.37003	0.0813841	0.433501	0.485018	3962	8274	2.83388	0.918567	521	-0.0898972	4.29756	75	1400	15.1663	1	0.152511
临汾市	0.149046	5984	3.49234	0.0753388	0.428913	0.495748	2926	12044	2.75406	1.00232	507	4.91505	8.16933	84.6667	1005.43	14.69	0	0.149046
吕梁市	0.158952	7983.33	3.90365	0.0486658	0.595674	0.35566	4604	11715	2.94162	1.13959	448	2.68629	3.83329	77	1237.41	15.9213	1	0.158952
呼和浩特市	0.244284	11807	11.2477	0.0451533	0.291261	0.663585	5485	6345	5.74699	2.45783	563	-2.60703	3.98061	70	1375.95	9.18998	0	0.244284
包头市	0.24729	8149.67	12.3883	0.0377526	0.413646	0.548602	2428	2755	6.54222	1.79111	753	-4.35573	3.12114	73	1397.38	6.29172	0	0.24729
乌海市	0.260453	5000.67	12.7986	0.0106013	0.644849	0.34455	447	2011	6.77273	4.34091	460	-0.435373	6.0017	70.6667	1188.49	6.64427	0	0.260453
赤峰市	0.200751	9773.33	3.83391	0.196416	0.311862	0.491721	2919	20581	4.6	1.97174	755	-2.66822	2.79175	59.3333	856.547	8.25033	0	0.200751
通辽市	0.198011	6447.33	4.02726	0.238611	0.289917	0.47148	2089	10916	1.83912	2.16719	613	-0.993257	5.23808	55.6667	327.978	5.35984	0	0.198011
鄂尔多斯市	0.345185	7455.67	21.5467	0.0383908	0.567545	0.394062	2200	4257	7.10366	6.85976	412	-0.898393	7.21747	59.3333	1296.15	4.60535	0	0.345185
呼伦贝尔市	0.207299	4614.67	4.59686	0.247884	0.278681	0.473435	1976	20296	4.45882	2.36863	455	-9.59747	5.97164	30.6667	693.484	8.21727	0	0.207299
巴彦淖尔市	0.204783	5987	5.02299	0.253375	0.29365	0.453066	1038	2175	5.18391	2.56897	520	-3.21279	2.79377	63.6667	1271.3	6.28584	0	0.204783
乌兰察布市	0.181993	5030.33	3.07394	0.167181	0.403355	0.429465	1334	3653	1.92193	1.63197	382	-4.12117	3.59231	52	1405.77	6.84703	0	0.181993
沈阳市	0.223895	10072.7	8.69259	0.0461988	0.328748	0.625053	16778	36853	6.05688	1.18386	880	0.666049	17.7545	68	54.1517	5.2635	0	0.223895
大连市	0.255781	15014.3	11.7369	0.0653163	0.400432	0.534251	17713	62658	13.0885	2.37396	896	4.48596	23.0321	59.3333	77.4901	7.22649	0	0.255781
抚顺市	0.160845	4979.33	3.99903	0.0716357	0.469679	0.458686	1540	4545	3.6715	1.14976	355	-0.381935	28.7067	77.6667	411.218	13.5287	0	0.160845
本溪市	0.163378	5354.67	5.58897	0.0670039	0.472483	0.460513	932	5768	4.75862	1.28966	366	0.720135	28.9299	65.6667	467.538	17.3542	0	0.163378
盘锦市	0.238435	4371.33	10.0277	0.0797024	0.548941	0.37128	1143	5534	6.16154	3.20769	496	2.83004	17.1387	64	8.68639	1.59209	0	0.238435
铁岭市	0.162285	4035	2.29446	0.251998	0.266928	0.480923	1658	9606	3.64706	1.32526	332	-0.748449	19.1702	64	185.426	8.35925	1	0.162285
朝阳市	0.161851	4779.67	2.61373	0.242462	0.277867	0.479557	2881	13905	7.20896	1.16418	617	1.0594	3.94772	63.3333	456.113	10.307	1	0.161851
葫芦岛市	0.158752	5634.33	2.7913	0.183152	0.336968	0.479751	1915	21344	3.53623	1.2029	426	2.66717	4.1153	72.3333	224.194	10.8068	0	0.158752
鹤岗市	0.167116	2027	3.47143	0.305409	0.292475	0.402116	812	2876	5.58163	0.489796	428	-4.89802	16.5527	46	184.92	7.31318	1	0.167116
双鸭山市	0.168447	2865	3.50284	0.42539	0.225349	0.349463	872	2300	3.41844	0.822695	331	-4.02613	21.8268	48	141.156	7.3098	1	0.168447
大庆市	0.217265	5334	8.45993	0.106167	0.467255	0.426579	3213	14280	6.08824	1.15809	498	-3.99175	5.65301	41	129.948	4.4847	1	0.217265
上海市	0.357248	11369	26.3448	0.00267619	0.265874	0.73145	31456	40886	5.21103	2.71341	1650	0	89.8203	65.6667	7.73784	1.99981	0	0.357248
南京市	0.382114	28779.3	20.8704	0.0200298	0.351894	0.628076	54604	38673	4.01268	6.9	1201	11.3673	69.8637	70.3333	25.7802	4.09657	0	0.382114
无锡市	0.388768	13791.3	24.5934	0.0103553	0.464912	0.524732	13421	35803	5.96819	9.03777	1043	12.495	80.1723	72	21.7649	3.16884	0	0.388768
徐州市	0.241628	10574.3	7.02473	0.0981834	0.400506	0.501311	10902	110741	2.08925	4.71209	828	8.94189	33.4089	94	28.4052	3.99895	0	0.241628
常州市	0.362077	14806.7	20.2735	0.0210498	0.463301	0.515662	6301	14826	3.98442	8.84675	899	12.067	79.8328	79.3333	18.5217	3.14941	0	0.362077
苏州市	0.448711	20897.3	27.8983	0.00973699	0.465313	0.52495	25426	47926	3.74274	11.1604	1135	13.3912	82.4622	69.6667	7.70401	1.88835	0	0.448711
南通市	0.283959	15222.7	13.2057	0.045704	0.474861	0.479435	6783	32788	3.23684	4.475	1094	12.6092	69.7389	64.6667	8.37707	1.86377	0	0.283959
连云港市	0.222634	9132.33	6.13684	0.117819	0.418773	0.463237	4380	40923	3.49064	4.10861	439	9.17353	35.2523	75	18.4724	2.56589	0	0.222634
淮安市	0.235591	9011.33	7.18816	0.101779	0.405175	0.493045	11911	27105	2.30357	4.26071	944	9.9607	52.839	81	14.5934	2.24714	0	0.235591
盐城市	0.223271	10729.3	7.2514	0.111063	0.399671	0.489267	5377	28972	1.25335	3.04019	739	10.5209	60.5971	67.3333	9.21461	2.00085	0	0.223271
扬州市	0.284719	13554	13.2348	0.0507746	0.460691	0.488551	5079	27833	2.91466	5.49015	601	10.9903	62.8473	74.3333	11.1464	2.38263	0	0.284719
镇江市	0.30588	9455.33	15.63	0.0354257	0.471221	0.493353	3711	24226	4.50741	7.28519	724	11.6276	72.1408	71.3333	25.8518	3.99123	0	0.30588
泰州市	0.241365	11359.3	10.6044	0.0578038	0.478298	0.463899	4493	24731	2.52894	3.03792	723	11.4579	66.4392	67.3333	9.32959	1.98889	0	0.241365
宿迁市	0.220634	9585	5.51076	0.104648	0.419128	0.476227	6389	38902	2.75845	3.92061	687	9.63342	44.7025	85.3333	11.9783	2.28063	0	0.220634
杭州市	0.309256	8738.33	20.2591	0.0202409	0.299329	0.68043	80119	16649	4.67547	7.13082	1327	13.2916	103.318	72	271.236	17.1948	0	0.309256
宁波市	0.298606	9734	20.409	0.0272712	0.458864	0.513865	15806	41422	3.35033	5.45066	981	14.5589	85.7295	62.6667	121.544	11.0336	0	0.298606
温州市	0.217995	15649.3	8.25825	0.0232533	0.412544	0.564203	13077	8249	3.88582	5.01082	690	16.5617	71.9179	59.3333	348.283	17.7194	0	0.217995
嘉兴市	0.292648	10095	15.136	0.0225393	0.519303	0.458172	6484	20817	2.52198	5.89286	869	13.9778	93.2773	66	7.33723	1.60026	0	0.292648
湖州市	0.284401	27661.7	11.9455	0.043887	0.495908	0.460205	4064	13297	3.31716	4.5709	902	12.8632	96.6359	68.6667	113.236	9.16725	0	0.284401
绍兴市	0.245574	17615.3	13.3943	0.0206944	0.451917	0.511544	4687	20360	2.43973	3.39286	652	13.9588	84.6943	66.3333	170.597	12.8069	0	0.245574
金华市	0.258975	12230	9.56098	0.033412	0.385629	0.580952	11671	13613	4.34756	7.52846	1101	14.5651	75.8144	69.6667	292.58	15.1074	0	0.258975
衢州市	0.209633	25774	6.35318	0.0562924	0.402338	0.54137	1923	7812	3.12016	2.84496	702	13.8977	101.307	60.6667	332.412	17.083	0	0.209633
舟山市	0.253287	11756.3	15.5887	0.101144	0.390318	0.508564	1764	5612	4.14433	3.84536	817	14.8459	105.203	52	51.0651	11.3276	0	0.253287
台州市	0.218205	17000	8.67002	0.0560169	0.436696	0.507287	4746	10397	3.23229	3.82702	801	15.2591	62.6659	58	234.434	15.7974	0	0.218205
丽水市	0.185357	17004.3	5.68273	0.0679277	0.360508	0.571564	3545	5802	2.30996	3.91144	750	15.4653	81.6172	55	626.037	22.9978	0	0.185357
合肥市	0.269751	14230	13.0464	0.0330808	0.356323	0.610599	26856	13659	3.09481	3.84156	974	10.7457	62.0329	81.6667	37.2145	3.99256	0	0.269751
芜湖市	0.223777	9850.33	9.62313	0.043048	0.476224	0.480728	44056	5373	1.73077	2.35897	838	11.2855	75.0349	74.6667	30.6175	4.17489	0	0.223777
蚌埠市	0.187803	7349.67	5.39567	0.12244	0.401007	0.476552	3604	4763	1.38083	1.65544	809	10.2143	48.5613	89.6667	17.7939	3.09516	0	0.187803
淮南市	0.161322	6293	3.41995	0.106491	0.393509	0.500075	2456	2293	1.42199	0.895141	506	10.5593	50.4203	98	25.2153	2.6586	0	0.161322
马鞍山市	0.19897	7368.33	9.54978	0.0453564	0.478015	0.476629	1982	3583	2.51528	1.39301	421	11.3143	67.2324	75	25.3262	4.13899	0	0.19897
淮北市	0.178591	7226.33	5.11005	0.0718434	0.4173	0.510857	4183	1721	1.67123	1.25571	570	9.71103	36.1551	91.3333	26.0465	3.49538	0	0.178591
铜陵市	0.176515	7988.67	5.86959	0.0562917	0.453821	0.489887	1506	3470	0.959064	1.23392	524	10.9198	75.6122	74.6667	43.8939	5.96532	0	0.176515
安庆市	0.166422	8570.67	4.66484	0.0973781	0.432184	0.470438	4888	5228	1.15312	1.31758	714	11.0642	77.8988	77	211.932	9.78061	0	0.166422
黄山市	0.157104	8558.67	5.70738	0.0790216	0.346896	0.574083	1453	1870	1.20805	1.2953	840	9.14442	109.407	55.3333	377.549	19.4269	0	0.157104
滁州市	0.18522	7166.33	6.66396	0.0896079	0.487385	0.423007	4712	6599	1.22857	1.27692	594	10.6181	57.9151	81.3333	42.9555	4.13795	0	0.18522
阜阳市	0.1597	7851.33	2.60464	0.139737	0.37069	0.489569	7723	13815	1.2052	0.634169	805	10.3946	41.4006	103.667	30.3064	4.02071	1	0.1597
宿州市	0.164577	6607.33	3.1079	0.151785	0.351883	0.496333	5646	7754	1.19149	1.22492	591	9.46668	37.9719	98.3333	28.1408	4.01372	1	0.164577
六安市	0.153829	7653.67	2.82487	0.142977	0.363342	0.493681	4334	4177	0.722504	1.00846	890	10.7401	61.1515	79.3333	210.815	9.89037	1	0.153829
亳州市	0.167533	6331.67	2.724	0.141937	0.349666	0.508397	6669	19119	1.32428	1.73906	510	10.1289	36.1371	78.6667	26.1834	3.94231	0	0.167533
池州市	0.164996	8935.67	5.36358	0.101623	0.440557	0.45782	1980	3933	2.11111	1.96914	500	10.7817	97.1755	75.6667	184.901	14.4951	0	0.164996
宣城市	0.161523	8196	5.76165	0.100591	0.471851	0.427558	2547	8722	2.05376	1.07885	614	10.9926	94.2558	70.3333	207.426	12.8595	0	0.161523
福州市	0.229851	23832.7	14.1127	0.055958	0.38331	0.560732	27801	11342	4.1338	1.05775	801	17.7738	76.1858	47.3333	344.249	15.6433	0	0.229851
厦门市	0.401008	48116.3	24.4598	0.00452536	0.394711	0.600764	23137	10296	6.29502	6.11494	735	20.1296	44.0644	52.3333	146.056	9.81804	0	0.401008
莆田市	0.170936	12364.7	7.26365	0.047527	0.515259	0.437214	4967	16865	2.73077	1.00549	616	16.6267	58.7124	54.6667	317.03	13.3138	0	0.170936
三明市	0.173979	9997.33	9.35014	0.116413	0.518801	0.364786	3507	3740	2.3391	0.986159	1069	15.6951	99.1631	48	554.708	17.9228	0	0.173979
泉州市	0.20127	12021.7	13.3491	0.0223061	0.571744	0.40595	12724	9151	2.91196	0.980289	662	16.4891	54.4772	51.3333	438.084	15.0654	0	0.20127
漳州市	0.170475	12825.7	8.70807	0.109712	0.452478	0.0418228	5088	6852	2.70307	0.858238	602	19.2226	49.3116	57	285.036	14.0327	0	0.170475
南平市	0.144074	8695.67	6.31258	0.164272	0.37831	0.457418	3266	8868	1.24528	0.742138	731	15.9209	108.272	45.3333	498.772	18.6747	0	0.144074
龙岩市	0.170269	12047	9.02799	0.111369	0.440061	0.44857	3651	2693	2.44025	1.21069	591	17.4406	61.4956	45.6667	580.643	17.7604	0	0.170269
宁德市	0.159383	11973	7.35674	0.124441	0.503891	0.371669	3264	5960	1.74438	0.949438	747	16.9583	92.3204	51.3333	562.664	18.1397	0	0.159383
南昌市	0.221855	12130.3	10.7192	0.0409502	0.46591	0.493142	16099	5322	1.95896	1.76866	869	13.7426	115.399	76.6667	35.9448	3.87672	0	0.221855
济南市	0.284812	5963.67	12.7239	0.0356635	0.348161	0.616175	38327	27904	5.63488	6.81556	928	5.88996	16.5666	94.6667	161.4	7.27703	0	0.284812
青岛市	0.305765	8699	14.9225	0.0343057	0.351723	0.613971	35242	36368	7.37906	6.48135	1233	8.42881	24.442	73.3333	51.0542	5.09039	0	0.305765
淄博市	0.221987	7355	8.46438	0.0427871	0.48377	0.473443	6765	8516	4.51152	3.85945	674	6.63528	17.9911	101.667	225.322	8.6721	0	0.221987
枣庄市	0.182787	10145	4.08785	0.095595	0.406243	0.498162	4740	17862	2.41745	1.9316	505	8.06511	26.9606	105	96.1621	5.98002	0	0.182787
东营市	0.30026	8950	15.0565	0.0525159	0.56304	0.384444	3843	3662	4.28283	6.06061	765	6.98686	9.79236	87.6667	10.032	2.55738	0	0.30026
烟台市	0.236823	9636.33	11.97	0.073274	0.408421	0.518305	10983	23136	5.69372	2.91271	563	8.33824	24.0818	70.6667	100.487	7.26953	0	0.236823
潍坊市	0.231213	11015	6.39673	0.0912162	0.393055	0.515718	12894	46056	3.9793	4.37037	721	7.73769	21.6243	93	93.6244	5.47214	0	0.231213
济宁市	0.210484	8581	5.02719	0.11695	0.391982	0.491068	9294	19358	1.61857	3.49664	745	7.45875	19.4273	97.3333	64.0079	4.4198	0	0.210484
泰安市	0.211853	10089.7	4.8281	0.108317	0.39053	0.501139	4871	15710	1.72426	3.74346	622	5.46517	19.5567	100	160.582	6.46877	0	0.211853
威海市	0.224	6972.33	11.7424	0.0999606	0.385139	0.5149	4241	10069	6.89494	2.26459	627	8.99835	31.411	57	59.2924	6.59751	0	0.224
日照市	0.229236	16592	6.51438	0.0853905	0.420747	0.493862	4160	6709	2.86039	3.51948	665	8.67173	25.5008	77.6667	130.265	6.61856	0	0.229236
临沂市	0.191255	10471.7	4.03803	0.091758	0.365523	0.542719	10289	22242	2.07311	2.15546	924	8.05467	25.1187	98	152.582	6.7893	0	0.191255
德州市	0.200542	7902	5.14007	0.10621	0.4014	0.492419	4095	10106	1.82972	2.63439	518	6.73281	8.0603	96.6667	18.6967	3.19634	0	0.200542
聊城市	0.197341	8209	3.5809	0.143842	0.343394	0.512763	7867	8327	1.4204	3.4374	461	7.23164	8.78129	97.6667	32.5045	4.13864	1	0.197341
滨州市	0.209926	7330.67	6.30178	0.0969455	0.407303	0.495752	3868	7778	3.22613	2.79899	530	6.65531	9.58014	92	14.5113	2.30342	0	0.209926
菏泽市	0.18144	8178.33	3.39484	0.0993336	0.401833	0.498833	7497	8261	1.52339	2.12963	605	8.33695	16.4252	105.667	47.0632	4.38988	1	0.18144
郑州市	0.27228	13538.7	13.6089	0.0130692	0.396528	0.590403	31984	28269	3.3254	3.79592	1183	9.09983	12.5685	99.6667	227.609	6.72302	0	0.27228
开封市	0.170815	7296.67	4.22786	0.153308	0.378303	0.468389	3646	3921	1.14439	1.05169	607	9.38928	14.9939	110	67.4406	3.75507	0	0.170815
洛阳市	0.176359	9078.33	6.88376	0.0495476	0.450862	0.499591	7120	10157	1.83087	1.33289	723	8.1473	15.3687	99	631.058	14.079	0	0.176359
平顶山市	0.157691	6190.33	4.30849	0.0833279	0.451182	0.465494	3117	3199	1.27018	0.885965	447	9.49233	19.4937	95	244.312	7.84825	0	0.157691
安阳市	0.163957	6307	3.65739	0.104021	0.438296	0.457683	3008	6811	1.12242	1.20986	684	8.15646	6.9871	118.667	198.379	6.979	0	0.163957
鹤壁市	0.190169	7313	5.73667	0.0795233	0.564625	0.355852	1573	4417	2.0117	2.30409	641	8.3517	6.96944	107.333	137.486	6.92655	0	0.190169
新乡市	0.177222	7138.33	4.53992	0.097316	0.448647	0.454037	4281	20737	2.05572	1.20331	881	8.59228	9.75968	100.333	141.007	5.8725	0	0.177222
焦作市	0.177616	5569	5.6933	0.0742795	0.419877	0.505844	2540	6131	1.60858	1.65684	622	8.12903	11.327	101	188.397	7.55309	0	0.177616
濮阳市	0.174313	8058.67	3.80182	0.145468	0.353487	0.501045	2577	5858	1.2765	1.08295	687	7.96357	9.59211	113	48.0357	3.57107	0	0.174313
许昌市	0.176705	6564	6.74996	0.0532148	0.527323	0.419462	3334	7582	1.19374	0.632094	543	9.60009	16.9317	104.667	119.169	4.7842	0	0.176705
漯河市	0.176872	5946.67	5.87276	0.0952856	0.428267	0.476428	1701	2405	1.07836	0.929104	702	9.88117	22.9845	103.667	62.2474	3.73025	0	0.176872
三门峡市	0.160276	5253.33	6.39079	0.101288	0.47374	0.424971	1596	2755	2.4141	1.65639	397	6.47513	14.7648	88	867.647	17.25	0	0.160276
南阳市	0.161095	8761.33	3.16857	0.166195	0.321155	0.512647	5355	8063	0.874092	0.999193	1091	9.73046	24.1562	106.333	304.692	10.0586	0	0.161095
商丘市	0.154252	5873.33	2.91078	0.17624	0.378371	0.445386	5069	6195	0.759204	0.528358	652	9.39759	25.6401	102	45.4669	4.60303	1	0.154252
信阳市	0.160268	6693.33	3.0764	0.19138	0.35617	0.45245	3314	4500	0.600877	1.32895	726	10.8236	47.9255	79	112.297	6.96108	1	0.160268
周口市	0.15286	4958.67	2.5992	0.172019	0.41106	0.416924	4983	10756	0.520286	0.568815	803	10.1325	28.2407	98.6667	44.7106	4.50353	1	0.15286
驻马店市	0.153861	6578.33	2.96605	0.19164	0.384857	0.4235	3360	4727	0.879668	0.763485	424	10.0901	38.0251	85.6667	90.7969	5.00548	1	0.153861
武汉市	0.293653	16793	17.2363	0.0257543	0.355882	0.618364	37574	19576	4.23841	3.22075	1225	11.7804	65.0923	83	36.5224	4.19094	0	0.293653
黄冈市	0.149575	6191.33	2.93977	0.202014	0.345615	0.452366	5164	13880	1.44309	1.50271	461	11.0745	72.1253	73	172.48	10.0032	0	0.149575
长沙市	0.255192	10098.3	16.4533	0.0348741	0.390304	0.574822	51602	48344	4.99458	3.00136	1032	12.4711	110.22	88.3333	168.08	10.6186	0	0.255192
株洲市	0.170751	6447.67	7.72587	0.0823298	0.462844	0.454826	4054	8412	3.02239	1.80597	598	12.4278	124.953	84.3333	305.531	13.1759	0	0.170751
湘潭市	0.179477	5538	8.10761	0.0721907	0.501379	0.426448	2572	7188	3.2526	1.49481	484	10.4291	119.516	89	111.216	8.18261	0	0.179477
衡阳市	0.154258	5557.33	4.40213	0.125886	0.330432	0.54368	5720	11007	1.54831	1.0389	781	10.7516	137.109	76.3333	159.093	9.95493	0	0.154258
邵阳市	0.127724	5535.67	2.72495	0.177616	0.310386	0.511998	4519	17826	1.37409	0.940678	518	12.3605	107.364	77	558.215	14.772	1	0.127724
岳阳市	0.179654	7090	7.02026	0.114933	0.405405	0.479662	4369	10049	2.41404	1.68246	662	12.4888	95.1671	74	129.45	8.25369	0	0.179654
常德市	0.167598	6838.67	6.20712	0.123923	0.411752	0.464325	3998	9917	2.51821	1.40397	630	11.7084	93.3921	86	187.146	10.1203	0	0.167598
张家界市	0.136476	6944	3.29396	0.147571	0.156715	0.695714	1377	1902	3.08284	2.17751	287	11.5446	88.7682	57.3333	546.953	19.5077	1	0.136476
益阳市	0.144993	5843.67	3.91856	0.172724	0.427887	0.399389	3489	13644	1.79281	1.32981	464	11.9065	108.768	92.3333	201.59	11.6789	0	0.144993
郴州市	0.146913	6332	4.6874	0.113349	0.386445	0.50021	3478	10330	2.28277	1.53371	685	13.7371	113.237	67.6667	502.381	15.2657	0	0.146913
永州市	0.133976	6345.33	3.27283	0.187029	0.319818	0.493154	3210	12993	1.56988	1.30901	561	14.0967	123.995	77.6667	421.397	14.5523	1	0.133976
怀化市	0.136872	5671.67	3.19059	0.155736	0.285895	0.558369	3096	3974	1.91031	1.59733	586	12.0163	89.7381	62	434.495	16.7289	1	0.136872
娄底市	0.141192	5938.33	3.69218	0.118784	0.387109	0.494107	3625	15239	2.41538	1.06813	562	11.4942	105.622	66.3333	348.973	13.8182	1	0.141192
广州市	0.410248	31673	26.2255	0.0115144	0.263414	0.725071	97705	38890	18.218	8.06918	1358	20.7332	42.9187	66.3333	108.351	9.19585	0	0.410248
汕头市	0.160977	9524	4.77374	0.0450564	0.477393	0.477551	2809	7761	1.52622	1.18531	716	21.3682	57.1897	58.6667	54.8318	6.12368	0	0.160977
江门市	0.195764	7111	8.00238	0.0857495	0.416511	0.49774	2216	10415	3.86	3.61	988	21.2873	42.7095	78.3333	79.4923	9.37055	0	0.195764
湛江市	0.152549	8333.33	3.63023	0.20065	0.339266	0.460083	2265	12797	0.786885	1.1733	682	21.4201	38.7287	67	33.8329	4.89896	0	0.152549
茂名市	0.130267	7238.67	4.00894	0.19781	0.314831	0.487359	1910	8633	0.502445	0.533007	603	20.8499	63.1905	58.6667	195.182	11.8242	0	0.130267
梅州市	0.124887	5807.33	2.21242	0.202785	0.304003	0.493212	2802	4132	1.72344	1.7033	521	19.3073	49.2453	48.3333	299.795	15.5906	0	0.124887
汕尾市	0.137291	7037	3.14793	0.142052	0.363282	0.494657	904	1746	0.694678	1.33894	534	21.3345	45.0539	61	127.578	9.6443	0	0.137291
河源市	0.137367	6407.67	2.95641	0.124154	0.339763	0.536083	1831	3025	0.863271	1.91957	718	19.1892	43.4482	55	297.343	14.8546	1	0.137367
阳江市	0.143066	6150	4.51973	0.193753	0.356576	0.449671	1483	5942	1.02658	1.52159	688	21.0576	47.7495	66	143.778	11.5751	0	0.143066
潮州市	0.129219	5933.67	3.97457	0.097185	0.473217	0.429598	616	1735	0.5	0.369565	686	20.5093	53.7996	54.6667	200.828	11.7542	0	0.129219
揭阳市	0.131013	6434.67	2.97332	0.0972342	0.368563	0.534203	1327	3169	0.432815	0.312588	933	20.8979	48.6842	61.3333	146.818	9.5631	1	0.131013
云浮市	0.118731	6210	3.3295	0.19268	0.311112	0.496198	566	4962	2.50498	0.734219	550	20.3118	57.6221	54.3333	209.693	15.9189	1	0.118731
南宁市	0.168005	11033	6.04391	0.11306	0.229421	0.657521	9470	17947	3.91049	1.2711	964	18.2163	51.1698	57	191.712	12.1873	0	0.168005
柳州市	0.160796	9017.33	8.0632	0.0728289	0.472514	0.454666	2743	8044	2.24365	0.730964	544	15.006	92.208	56.3333	348.476	15.1509	0	0.160796
桂林市	0.12421	6699.33	3.93791	0.227402	0.22835	0.544247	3240	4702	1.82994	0.77634	489	14.7438	102.095	62.3333	517.719	18.079	0	0.12421
梧州市	0.113569	5242.33	3.06329	0.160763	0.354458	0.484778	1111	5395	1.3881	0.501416	409	18.6399	71.0942	55.6667	214.491	15.6958	0	0.113569
北海市	0.175943	6500.67	7.09394	0.161797	0.38034	0.457871	1677	10681	1.77778	1.3	1063	20.59	40.2222	63	27.5492	5.25597	0	0.175943
防城港市	0.141526	5519.33	7.3281	0.151581	0.47498	0.373439	666	3937	1.6	0.47	412	19.3453	49.738	57	251.866	13.5264	0	0.141526
钦州市	0.123934	4546	3.32048	0.203767	0.281082	0.515152	1103	64633	0.863636	0.330144	436	19.5754	46.4482	60.6667	99.568	10.0624	0	0.123934
贵港市	0.122861	6123	2.39421	0.167484	0.36297	0.469059	1170	17431	1.06372	0.545133	477	18.6795	70.5284	60.6667	143.9	11.0299	0	0.122861
玉林市	0.115453	5571	2.38953	0.196141	0.261686	0.542173	1696	40041	1.08955	0.56445	433	19.8899	60.7402	59	179.046	13.1282	0	0.115453
百色市	0.11688	5215.67	3.15303	0.19447	0.398214	0.407316	1339	11258	1.87234	1.04728	524	15.817	41.9263	49	744.948	20.9094	1	0.11688
贺州市	0.114207	6247.33	3.04012	0.19122	0.341654	0.467126	724	6644	0.919355	0.479839	354	17.2014	88.3692	59.6667	371.018	16.3245	0	0.114207
河池市	0.101903	4738.33	2.13758	0.214194	0.28455	0.501256	1159	8622	1.25576	0.582949	470	15.4564	52.7894	52	542.405	21.893	1	0.101903
来宾市	0.119683	4592	2.61378	0.250312	0.271538	0.478164	708	2446	1.59259	0.959259	450	17.1057	75.7057	62.6667	285.962	13.879	0	0.119683
崇左市	0.117268	5081	3.21032	0.223004	0.287528	0.489468	626	9735	1.70238	0.634921	469	18.557	50.5159	54.6667	304.154	15.4021	1	0.117268
海口市	0.293126	14650	9.79005	0.0445847	0.150459	0.804954	28236	11805	8.54645	9.44262	860	22.633	53.681	60.6667	41.8002	4.08533	0	0.293126
重庆市	0.186254	11369	7.31932	0.0721252	0.399644	0.528231	12564	47443	3.17008	1.21077	1724	11.8217	50.9573	66	728.9	17.9331	0	0.186254
成都市	0.231428	4441.33	11.8111	0.0369804	0.305842	0.657177	123310	48166	7.206	2.94667	1418	11.1737	30.834	73.3333	771.212	11.0649	0	0.231428
自贡市	0.155571	6623.33	4.55762	0.158628	0.389416	0.451956	1474	6437	2.65937	0.825	599	11.5358	47.3936	77.6667	369.836	8.97125	0	0.155571
攀枝花市	0.158111	7723.67	9.63722	0.0930997	0.53649	0.37041	856	11628	5.82407	1.34259	371	13.7991	17.8534	62	1859.78	22.3629	0	0.158111
绵阳市	0.155034	9239	5.6687	0.123236	0.390142	0.486622	5998	16059	2.99058	1.32392	688	10.207	30.845	57.6667	1228.7	20.24	0	0.155034
广元市	0.127634	4872.33	3.37127	0.185306	0.389808	0.424887	1663	7527	2.95652	1.03344	544	10.9673	28.6127	47.6667	917.633	20.0096	0	0.127634
乐山市	0.155321	6753.33	5.72406	0.144917	0.410837	0.44425	1703	2914	2.63714	1.22	541	5.91961	37.9364	65.3333	1063.03	18.8168	0	0.155321
巴中市	0.113827	4738.33	2.0956	0.210968	0.280238	0.508794	1101	1294	2.09016	0.516393	543	11.3365	36.6001	49.3333	800.985	19.5647	0	0.113827
贵阳市	0.22151	8855.33	10.0739	0.0413554	0.360092	0.598553	22277	8269	4.36215	3.84346	826	10.3377	37.6075	47	1180.7	14.1469	0	0.22151
六盘水市	0.141068	5037	3.79496	0.127491	0.447881	0.424628	2222	3893	1.93201	2.0255	370	10.4064	30.5684	40.3333	1715.39	19.0498	0	0.141068
遵义市	0.146552	6076.33	4.54219	0.131617	0.434295	0.434088	5516	6708	1.65201	1.60317	610	10.7248	50.9663	40.6667	980.36	19.0183	0	0.146552
安顺市	0.134845	5172.33	3.14899	0.182397	0.302667	0.514937	1866	1963	1.12378	1.59935	507	11.7677	32.8831	45	1199.5	17.7478	0	0.134845
昆明市	0.20569	4965	11.6502	0.0463855	0.312295	0.641319	25121	13249	6.59516	3.45156	727	13.0263	29.5878	47.3333	2094.85	16.4796	0	0.20569
昭通市	0.113174	5277.67	2.04887	0.175458	0.374614	0.449928	1885	2264	1.02385	0.532591	498	9.3679	28.6497	41.6667	1700.16	21.8201	1	0.113174
普洱市	0.120594	7014	3.72213	0.248704	0.241818	0.509467	1896	3515	1.77165	1.09055	693	17.9528	84.5352	34.3333	1433.64	20.9039	0	0.120594
日喀则市	0.14819	6529	3.98494	0.146632	0.381994	0.471374	451	7667	1.85185	1.01235	257	0.830848	1.66967	47	4984.09	16.672	1	0.14819
西安市	0.24437	5105.67	10.4706	0.0312114	0.33215	0.636639	98174	98960	5.57158	5.3814	1390	6.94635	12.9131	94	1022.93	17.4975	0	0.24437
铜川市	0.16048	5220	4.83228	0.0805763	0.349286	0.570138	850	4085	4.5443	1.77215	505	5.58561	8.7447	85.6667	1124.06	14.8502	0	0.16048
宝鸡市	0.162747	5269	6.03966	0.0900942	0.55389	0.356016	3348	7237	2.61538	1.76923	782	6.12673	12.532	85	1354.17	19.0518	0	0.162747
咸阳市	0.189094	12579	4.814	0.153986	0.440854	0.405164	5917	5987	1.80568	2.20961	632	6.17154	9.93934	101	880.754	11.0169	0	0.189094
渭南市	0.165078	5454	3.43696	0.200234	0.349113	0.450653	3525	4733	2.38858	1.64088	682	4.05139	11.9735	102.333	667.874	10.352	1	0.165078
延安市	0.189025	7765	6.84393	0.118896	0.553063	0.32804	1811	2685	2.47863	3.01709	437	3.01637	6.53849	66	1240.52	18.3317	0	0.189025
汉中市	0.134741	5219.67	4.18215	0.164027	0.402586	0.433388	3106	2842	1.96588	1.49606	654	9.33436	23.7051	73	1133.06	22.5673	1	0.134741
榆林市	0.241387	7765	10.6225	0.0666266	0.624903	0.308473	3019	4511	2.14286	3.85974	686	1.00925	6.5549	72.3333	1214.58	10.8239	0	0.241387
安康市	0.138348	9748.33	3.58151	0.144382	0.402799	0.452828	2410	2159	2.42763	1.63816	692	9.79598	23.497	63.6667	1039.07	25.1161	1	0.138348
商洛市	0.124859	5101	2.95784	0.154829	0.359641	0.485516	1520	1365	2.076	1.272	412	6.56209	16.5108	58.6667	1085.65	23.8943	1	0.124859
兰州市	0.229324	12920.7	8.695	0.0198944	0.323347	0.656762	7380	4957	5.46988	3.51205	650	-0.416856	10.9491	77.6667	2092.04	14.5562	0	0.229324
金昌市	0.238103	4358.67	7.96933	0.0811165	0.634181	0.284702	449	1071	7.86667	5.04444	411	-1.20226	4.64127	57	1941.58	7.88281	0	0.238103
白银市	0.170461	5704	2.74735	0.202144	0.34251	0.455326	1012	1342	4.23757	1.92818	724	0.0508122	7.75616	67	1859.65	11.7631	1	0.170461
武威市	0.176763	6727.33	2.78524	0.307194	0.161699	0.531126	1111	5952	2.63492	2.00529	550	-1.25462	5.46407	73.6667	1887.76	9.06703	1	0.176763
张掖市	0.171876	3559	3.56527	0.275388	0.186254	0.538379	1604	1345	3.87023	2.9084	443	-1.47126	4.03614	60	2603.4	14.5642	1	0.171876
平凉市	0.144744	6754.33	2.03487	0.230721	0.245086	0.524215	1139	1323	3.47009	1.15385	438	3.23951	13.5951	61.6667	1546.74	14.7458	1	0.144744
酒泉市	0.217672	5513.33	6.64343	0.172267	0.412346	0.415539	1102	3164	4.88889	3.59596	418	-2.04633	2.47511	61.6667	2125.22	7.49986	0	0.217672
庆阳市	0.162662	7875.33	2.7953	0.129344	0.472169	0.398487	1798	1302	3.9	2.15926	535	3.06764	8.96979	62.6667	1419.54	16.4093	0	0.162662
定西市	0.138799	5840	1.45184	0.200449	0.15885	0.640701	1600	1161	2.92434	0.957237	443	0.315458	14.542	56.3333	2281.75	16.0074	1	0.138799
陇南市	0.116626	7726.67	1.57972	0.182382	0.227756	0.589863	1467	1130	3.53147	1.0979	416	7.25528	15.0495	48	1794.85	25.0697	1	0.116626
西宁市	0.171589	4619.67	6.56928	0.0416394	0.304972	0.653389	3003	7023	4.33014	1.56459	630	-0.963977	15.6524	74	3128.23	17.4812	0	0.171589
海东市	0.153213	10035.3	2.97457	0.150408	0.379324	0.470268	459	2921	1.9711	1.11561	422	-1.38185	14.1899	72	2773.63	19.1466	1	0.153213
银川市	0.257736	6522	9.82185	0.0385467	0.423861	0.537592	4843	6289	6.26	5.595	524	1.4889	4.78186	81	1272.35	6.26903	0	0.257736
吴忠市	0.178778	4726.33	4.34825	0.136861	0.439048	0.423931	757	7343	2.58042	1.67832	408	1.51681	5.54337	77.3333	1463.52	6.41259	1	0.178778
北京市	0.294049	52557	4.07305	0.0014805	0.137429	0.861091	37459	56032	4.127	2.29968	1589	0.720885	2.13867	105	364.889	13.3225	0	0.294049
天津市	0.241811	8118.33	2.45425	0.00791119	0.324967	0.667122	34561	37896	2.9005	5.63014	1327	2.5904	2.03906	102	19.9923	2.68078	0	0.241811
石家庄市	0.1679	9565.67	1.34973	0.0588623	0.291082	0.650056	20518	75361	4.37633	0.989324	1098	3.41872	2.80599	130.667	253.471	9.03486	0	0.1679
唐山市	0.180651	7930.67	2.15972	0.0527799	0.551251	0.39597	8383	78754	3.35751	1.3044	693	1.28456	2.11635	111.333	60.5229	4.98668	0	0.180651
秦皇岛市	0.167052	13843	1.36331	0.0629789	0.330406	0.606616	4589	23411	4.10191	0.910828	379	0.201698	1.47049	90.6667	233.389	11.3078	0	0.167052
邯郸市	0.162778	7722.33	0.995112	0.0799872	0.474263	0.445856	8267	30989	1.78427	1.36557	832	5.37821	2.77212	117.333	219.703	6.98154	0	0.162778
邢台市	0.15475	5888.67	0.676301	0.077467	0.409837	0.512696	5613	20781	1.64416	0.909986	837	4.88748	2.37811	115.667	151.283	5.86623	1	0.15475
保定市	0.16445	10201	0.745541	0.070259	0.32923	0.600511	8899	31269	1.7697	1.24935	830	1.9349	2.63511	111.667	332.738	10.0928	0	0.16445
张家口市	0.151791	7564	0.825194	0.0699453	0.326666	0.603388	4252	24331	2.93689	0.747573	430	-1.81733	4.12416	90	1253.38	11.077	0	0.151791
承德市	0.152964	7175.33	1.03015	0.086062	0.346276	0.567662	2472	20958	3.6597	1.50448	424	-3.12844	3.83163	80.6667	944.264	16.2713	0	0.152964
沧州市	0.176267	9035.67	1.34068	0.0470011	0.34505	0.607847	3758	12767	2.08904	1.20137	682	3.81213	2.8131	98.6667	10.9932	2.18001	0	0.176267
廊坊市	0.185954	11503.7	1.24372	0.0573521	0.270943	0.664616	5422	9463	3.49909	1.44262	772	2.66561	2.57679	99.6667	13.838	2.39602	0	0.185954
衡水市	0.171536	11789	0.827791	0.118221	0.389096	0.517647	3373	16725	1.70784	0.935867	534	4.15033	2.07671	100	20.8708	3.20466	0	0.171536
太原市	0.167862	10878.3	1.8847	0.0047374	0.340853	0.654409	15895	29548	6.43421	1.84586	801	2.49259	1.73412	125.333	1250.1	13.8356	0	0.167862
大同市	0.155022	6448.67	1.08742	0.863957	0.621893	0.863957	2468	34215	4.90645	0.887097	628	-1.72575	3.55274	102.333	1297.04	11.203	1	0.155022
晋城市	0.144419	9414	1.75662	0.0233949	0.5451	0.431505	2459	5501	4.0274	1.08219	428	5.39446	5.54353	104	990.435	14.9515	0	0.144419
朔州市	0.151979	3754.33	1.75912	0.0311048	0.416875	0.55202	1763	6992	4.39623	0.974843	385	-1.81353	3.4036	114.333	1334.26	9.26108	0	0.151979
晋中市	0.152285	7985.67	1.10858	0.0499066	0.465439	0.484654	3513	19405	4.0355	1.64793	595	2.93151	2.20148	104	1176.47	14.0343	0	0.152285
运城市	0.153752	5877	0.821174	0.075568	0.387541	0.53689	4708	15515	4.93291	2.29769	553	5.37208	5.26295	125.333	618.565	10.6672	1	0.153752
忻州市	0.142257	6089	1.04424	0.0384478	0.475258	0.486294	4028	8673	3.35316	1.21561	501	-0.659909	3.6087	133.333	1400	15.1663	1	0.142257
临汾市	0.137906	6820.67	0.913854	0.0460309	0.446527	0.507442	3008	12599	3.0806	1.16121	596	4.20828	3.57813	126.667	1005.43	14.69	0	0.137906
吕梁市	0.13793	4877.67	1.16283	0.0230847	0.601725	0.37519	4679	12328	3.55457	1.42478	445	2.2397	2.25271	118	1237.41	15.9213	1	0.13793
呼和浩特市	0.17064	4832.33	2.084	0.0242149	0.258936	0.716863	5644	6642	4.36522	1.88696	572	-2.67588	3.67862	103.33	1375.95	9.18998	0	0.17064
包头市	0.181253	5509.67	2.64683	0.0103027	0.409123	0.580574	2500	2858	5.58672	1.52399	702	-3.86676	4.26451	107.667	1397.38	6.29172	0	0.181253
乌海市	0.192863	4826	2.49732	0.00564891	0.65892	0.335502	452	2094	5.44643	3.75	474	0.00140196	0.290622	123.667	1188.49	6.64427	0	0.192863
赤峰市	0.189972	7614.67	1.04926	0.0929464	0.318	0.589054	3001	21679	5.45545	2.34901	728	-6.00896	4.64636	68.6667	856.547	8.25033	0	0.189972
通辽市	0.189376	5485.67	0.983554	0.12725	0.288012	0.520051	2119	11410	2.1115	2.4878	614	-5.43159	4.57916	71.3333	327.978	5.35984	0	0.189376
鄂尔多斯市	0.224476	4565.67	4.22338	0.00422033	0.586747	0.409033	2237	4386	5.52315	5.36574	449	-0.503026	1.48095	111.333	1296.15	4.60535	0	0.224476
呼伦贝尔市	0.205917	6446.33	1.06768	0.0864693	0.331661	0.581828	2002	20659	5.23214	2.75893	393	-15.6955	1.60135	40.3333	693.484	8.21727	0	0.205917
巴彦淖尔市	0.184082	5600	1.19935	0.0725501	0.567948	0.424472	1063	2277	5.95455	3.12987	418	-2.53674	1.70199	123	1271.3	6.28584	0	0.184082
乌兰察布市	0.183416	5004	1.18694	0.0493111	0.467638	0.483051	1364	3745	3.13529	2.87059	389	-4.43099	4.50184	90	1405.77	6.84703	0	0.183416
沈阳市	0.177632	3840	1.67949	0.0298694	0.297643	0.672422	17695	38058	5.25469	1.05623	912	-3.91795	6.47852	90.3333	54.1517	5.2635	0	0.177632
大连市	0.189818	6752.33	2.28242	0.0315808	0.408551	0.559868	18053	63720	10.7034	1.99732	829	-0.627552	5.4511	72.3333	77.4901	7.22649	0	0.189818
抚顺市	0.150708	3902.67	1.04462	0.0391148	0.453423	0.507463	1591	4732	4.30108	1.2957	339	-4.89886	6.82037	95.3333	411.218	13.5287	0	0.150708
本溪市	0.149634	5058.33	1.4553	0.0426861	0.470588	0.486205	962	5958	5.33333	1.46212	370	-3.82175	6.94473	78	467.538	17.3542	0	0.149634
盘锦市	0.218844	10118	2.39237	0.0469049	0.583918	0.369177	1178	5809	6.36641	3.51908	455	-2.17153	2.87029	91.3333	8.68639	1.59209	0	0.218844
铁岭市	0.169946	7166	0.601261	0.165618	0.252271	0.581412	1810	10630	4.64286	1.71008	319	-5.28121	7.14591	89.6667	185.426	8.35925	1	0.169946
朝阳市	0.181615	15377.7	0.670383	0.148649	0.308732	0.506757	2947	14543	8.71429	1.50523	592	-2.414	2.49864	88	456.113	10.307	1	0.181615
葫芦岛市	0.153491	5393.67	0.705761	0.10379	0.353936	0.542274	1986	21781	4.19753	1.43621	403	-1.24638	1.35464	104	224.194	10.8068	0	0.153491
鹤岗市	0.172952	4454	0.985056	0.0579446	0.462986	0.479069	829	2922	6.35955	0.561798	374	-12.1432	3.94857	51.6667	184.92	7.31318	1	0.172952
双鸭山市	0.174658	4921.67	0.7075	0.0575972	0.44523	0.584335	884	2391	4.125	1.01667	332	-11.263	4.13776	60	141.156	7.3098	1	0.174658
大庆市	0.188332	2994	1.96151	0.0363103	0.689162	0.384376	3307	15903	6.17266	1.19784	526	-10.2947	1.58907	64	129.948	4.4847	0	0.188332
上海市	0.237215	18313	3.80179	0.00170634	0.234319	0.763975	33567	43486	3.16519	1.62138	1603	0	87.709	63.6667	7.73784	1.99981	0	0.237215
南京市	0.25423	16144	4.10339	0.0111496	0.327134	0.661716	58226	39843	3.16845	5.66953	1113	8.55203	62.9612	71	25.7802	4.09657	0	0.25423
无锡市	0.246587	10728	4.03979	0.006653	0.449022	0.544325	14300	39876	4.17158	6.41019	926	8.9546	74.3737	69	21.7649	3.16884	0	0.246587
徐州市	0.232797	12014	1.90845	0.0609855	0.352577	0.586438	11264	114856	2.52313	5.75551	854	6.50025	24.9089	97.3333	28.4052	3.99895	0	0.232797
常州市	0.240848	8961.67	3.45568	0.0121122	0.471391	0.516497	6535	15940	3.03977	6.81439	809	8.79987	71.9897	75.6667	18.5217	3.14941	0	0.240848
苏州市	0.279019	22394	3.70506	0.00529642	0.452666	0.542038	26671	50446	2.22275	6.73882	1074	9.18579	79.5773	65	7.70401	1.88835	0	0.279019
南通市	0.224399	9489	3.25498	0.0255077	0.479206	0.495286	7016	34107	3.32471	4.62743	915	8.15798	56.9538	66.6667	8.37707	1.86377	0	0.224399
连云港市	0.257402	28583.3	1.68487	0.0717382	0.514296	0.475588	4655	43469	4.16522	5.1087	451	5.70222	27.5953	84	18.4724	2.56589	0	0.257402
淮安市	0.247742	18189.7	2.22235	0.0393333	0.500143	0.542101	38426	28204	2.93421	5.50439	829	6.92156	33.907	88.3333	14.5934	2.24714	0	0.247742
盐城市	0.218159	14254.7	2.18927	0.0720218	0.367801	0.560109	5532	30367	1.67362	3.90462	654	6.59034	38.332	75	9.21461	2.00085	0	0.218159
扬州市	0.232205	9838.33	3.38423	0.0220579	0.461506	0.516437	5284	28659	3.05702	5.80921	549	7.596	44.0421	76.6667	11.1464	2.38263	0	0.232205
镇江市	0.233919	8099.67	3.8704	0.0146491	0.476401	0.50895	3874	25133	3.97508	6.45794	635	8.49458	61.4976	77.6667	25.8518	3.99123	0	0.233919
泰州市	0.217036	13872	3.15354	0.0255718	0.466402	0.508054	4631	25647	2.90265	3.55752	650	7.7437	50.4796	74.6667	9.32959	1.98889	0	0.217036
宿迁市	0.241232	22304.3	1.47052	0.0635332	0.407937	0.52853	9084	40996	3.39679	4.91182	635	6.67408	32.0361	90	11.9783	2.28063	0	0.241232
杭州市	0.193481	5914.67	3.5071	0.0140543	0.267508	0.718437	84865	17359	3.23308	5.04094	1308	10.0163	157.536	63.6667	271.236	17.1948	0	0.193481
宁波市	0.191675	9734	3.30287	0.0205702	0.441391	0.538039	16790	42821	2.28769	3.75265	890	10.1328	135.478	59	121.544	11.0336	0	0.191675
温州市	0.187087	17192	1.81258	0.0157629	0.402207	0.58203	13779	8524	3.49531	4.58498	678	12.3455	112.112	58.6667	348.283	17.7194	0	0.187087
嘉兴市	0.211138	10459.7	2.53664	0.0157325	0.497049	0.487219	6843	21548	1.79298	4.19593	771	9.87161	114.989	64.3333	7.33723	1.60026	0	0.211138
湖州市	0.236779	31730.3	2.37033	0.0265398	0.47346	0.5	4409	14148	2.76261	3.85163	763	9.40078	111.286	63.6667	113.236	9.16725	0	0.236779
绍兴市	0.187416	17667.3	2.71078	0.0237099	0.437936	0.538354	4963	21005	2.14745	3.07183	578	10.22	143.9	62	170.597	12.8069	0	0.187416
金华市	0.198509	13411.3	1.68074	0.0188269	0.371945	0.60922	12548	14537	3.19547	5.56657	938	11.0755	163.923	58.3333	292.58	15.1074	0	0.198509
衢州市	0.195548	27121.7	1.74254	0.0365719	0.404505	0.558923	2092	8183	3.66228	3.39474	660	10.8454	182.63	55	332.412	17.083	0	0.195548
舟山市	0.194954	15405.3	3.28621	0.0623033	0.434155	0.503673	2027	5776	3.59483	3.33621	677	9.80397	116.156	52.3333	51.0651	11.3276	0	0.194954
台州市	0.185436	18013.3	1.93318	0.0338613	0.427869	0.538269	5015	10756	3.11011	3.60633	724	10.8179	128.64	56	234.434	15.7974	0	0.185436
丽水市	0.177109	19060.3	1.53315	0.0575074	0.345486	0.597006	3763	6213	2.55378	4.40239	786	12.0597	139.585	49.6667	626.037	22.9978	0	0.177109
合肥市	0.19658	7100	2.51473	0.0252684	0.311272	0.663464	28455	14553	2.71185	3.3127	1013	8.39668	60.7385	74.3333	37.2145	3.99256	0	0.19658
芜湖市	0.189573	8214.33	2.6183	0.025542	0.455288	0.51917	47836	5694	1.94795	2.66849	825	8.62389	88.3436	74	30.6175	4.17489	0	0.189573
蚌埠市	0.175746	6330	1.53848	0.0795746	0.392949	0.527477	3714	5087	1.7303	2.07879	912	7.77067	32.5855	88.6667	17.7939	3.09516	0	0.175746
淮南市	0.162539	8479	1.04356	0.0746996	0.397438	0.527767	2528	2416	1.93399	1.28383	529	8.22974	39.1743	93.3333	25.2153	2.6586	0	0.162539
马鞍山市	0.166843	6655	2.62639	0.0238498	0.467671	0.508461	2044	3755	2.75926	1.625	430	8.62604	69.9906	75.6667	25.3262	4.13899	0	0.166843
淮北市	0.162118	6220.67	1.39239	0.0258841	0.394823	0.579293	4585	1832	2.04569	1.48731	549	7.47249	30.5047	95.6667	26.0465	3.49538	0	0.162118
铜陵市	0.168922	9984	1.86374	0.0296949	0.446447	0.523858	1576	3715	1.38168	1.79389	525	8.37328	93.5153	73.3333	43.8939	5.96532	0	0.168922
安庆市	0.15601	7464.67	1.43211	0.0703294	0.425694	0.503977	5028	5421	1.55635	1.81055	740	8.75609	99.6315	70	211.932	9.78061	0	0.15601
黄山市	0.136566	7608.67	1.55263	0.0556901	0.310896	0.633414	1506	2004	1.45113	1.56391	776	6.60331	175.363	51	377.549	19.4269	0	0.136566
滁州市	0.167956	7201	1.90426	0.0548829	0.486312	0.458805	4827	6913	1.47619	1.57644	613	7.95608	43.5956	83	42.9555	4.13795	0	0.167956
阜阳市	0.174517	15851.7	0.847317	0.0934082	0.364421	0.54217	7870	14155	1.71341	0.945122	756	8.19109	30.852	99.6667	30.3064	4.02071	0	0.174517
宿州市	0.160462	5829.67	0.946154	0.10228	0.349256	0.548543	5789	8889	1.56848	1.71107	567	7.16573	28.8226	99	28.1408	4.01372	0	0.160462
六安市	0.156426	9126	0.987016	0.0835449	0.345257	0.571198	4517	4362	1.04328	1.57631	847	8.65797	57.5402	78	210.815	9.89037	0	0.156426
亳州市	0.175642	9484	0.9474	0.0779607	0.326325	0.595672	6893	19530	1.87	2.45	524	7.84724	27.9749	93	26.1834	3.94231	0	0.175642
池州市	0.15032	7154.67	1.64851	0.0529651	0.455862	0.491172	2031	4174	2.62687	2.50746	494	8.21049	145.104	67.6667	184.901	14.4951	0	0.15032
宣城市	0.177798	23564	1.6428	0.0540541	0.477477	0.468468	2629	9379	2.388	1.308	529	8.18178	120.79	63.6667	207.426	12.8595	0	0.177798
福州市	0.148577	13195	2.69023	0.048877	0.427804	0.523319	30901	11702	3.70312	0.956731	734	13.7776	105.507	51.3333	344.249	15.6433	0	0.148577
厦门市	0.18082	12901.3	3.07427	0.00372378	0.370713	0.625563	23966	10655	3.36293	3.12934	699	15.9888	102.929	54.6667	146.056	9.81804	0	0.18082
莆田市	0.155653	15024.7	2.5005	0.0382105	0.481237	0.480552	5294	17082	3.41745	1.19315	572	13.3026	102.04	58.3333	317.03	13.3138	0	0.155653
三明市	0.142463	10530	2.90189	0.0598281	0.532225	0.407933	3635	3884	2.7992	1.2249	884	13.0901	143.903	53.3333	554.708	17.9228	0	0.142463
泉州市	0.141348	10558	2.74299	0.0152545	0.515601	0.469145	13413	9582	2.7008	0.868032	660	13.4675	107.204	60.3333	438.084	15.0654	0	0.141348
漳州市	0.124938	5620.67	2.27188	0.0854092	0.42288	0.491711	5907	7234	3.00594	0.936634	597	15.7898	104.826	63.3333	285.036	14.0327	0	0.124938
南平市	0.13275	13546.7	1.66634	0.12495	0.328698	0.546352	6879	9207	1.56343	0.91791	640	12.8397	160.821	49.3333	498.772	18.6747	0	0.13275
龙岩市	0.133812	9098	2.7767	0.0767638	0.483919	0.439317	5277	2794	2.99634	1.47985	542	14.7115	134.882	54.3333	580.643	17.7604	0	0.133812
宁德市	0.138203	12990.3	2.00511	0.075268	0.472111	0.452621	3389	6225	2.11429	1.14603	643	13.1923	118.326	54	562.664	18.1397	0	0.138203
南昌市	0.161822	5412.67	2.34665	0.0268074	0.447849	0.525344	17150	5579	1.77157	1.60543	802	11.085	180.178	70.3333	35.9448	3.87672	0	0.161822
济南市	0.247988	15738.3	2.65877	0.0156755	0.309928	0.674397	40272	29298	5.16991	6.36255	890	3.87873	3.70946	110.667	161.4	7.27703	0	0.247988
青岛市	0.254799	16686.7	3.00437	0.0112464	0.327018	0.661736	37469	38026	6.455	5.92977	980	4.30175	9.30663	84.6667	51.0542	5.09039	0	0.254799
淄博市	0.194204	8807	1.96616	0.0257759	0.476017	0.498207	7088	8946	4.37792	3.98089	633	4.18713	4.57489	112	225.322	8.6721	0	0.194204
枣庄市	0.171186	8471	1.09728	0.0667218	0.404675	0.528603	4980	18470	2.79016	2.30829	507	5.81046	17.8091	106.667	96.1621	5.98002	0	0.171186
东营市	0.237038	8324	3.43201	0.0313593	0.574859	0.393781	4019	3938	4.05479	5.83105	735	3.93204	3.45735	102	10.032	2.55738	0	0.237038
烟台市	0.195268	10143.7	2.71969	0.019907	0.421107	0.558986	11547	23954	5.43944	2.82676	601	3.58007	7.1587	81.3333	100.487	7.26953	0	0.195268
潍坊市	0.205533	7007	1.56077	0.0721362	0.382482	0.545382	13617	49993	4.15974	4.6901	742	4.45032	6.76587	102.667	93.6244	5.47214	0	0.205533
济宁市	0.198404	8926.33	1.27545	0.0452602	0.389926	0.564814	9736	20299	1.84211	4.01316	706	5.47151	9.9039	114.667	64.0079	4.4198	0	0.198404
泰安市	0.198655	10100.7	0.712774	0.184716	0.588582	0.994624	5139	16359	1.93066	4.15146	604	3.47381	6.91607	115.333	160.582	6.46877	0	0.198655
威海市	0.187605	9691.67	2.52464	0.0331305	0.4139	0.552969	4450	10870	6.40206	2.16151	542	3.08296	9.68208	66.6667	59.2924	6.59751	0	0.187605
日照市	0.199131	10233.7	1.68182	0.0352953	0.404805	0.5599	4258	7052	3.14141	3.96633	601	4.95212	12.4638	88.6667	130.265	6.61856	0	0.199131
临沂市	0.180191	9213.33	1.06689	0.0464233	0.366475	0.587102	11324	24599	2.43155	2.52584	882	5.26329	13.8314	110	152.582	6.7893	0	0.180191
德州市	0.190572	9331.33	1.42813	0.0635438	0.417696	0.51876	4343	10529	2.09982	2.95187	548	4.29268	2.62987	112.333	18.6967	3.19634	0	0.190572
聊城市	0.19681	10812.7	0.964118	0.104559	0.332659	0.562782	8217	8758	1.70252	4	451	4.96966	3.18265	120.667	32.5045	4.13864	0	0.19681
滨州市	0.192829	7753.67	1.58598	0.0370133	0.426543	0.536428	4065	8244	3.43003	3.11959	579	4.08085	3.04242	110	14.5113	2.30342	0	0.192829
菏泽市	0.17147	5898.67	0.977386	0.0414835	0.420091	0.538426	8016	8679	1.90568	2.62273	611	6.24636	8.35827	124.333	47.0632	4.38988	1	0.17147
郑州市	0.185323	4952.67	2.35326	0.00616874	0.359993	0.633839	33200	29409	2.51981	2.9271	1234	7.40875	8.81681	118.333	227.609	6.72302	0	0.185323
开封市	0.156198	5847.67	1.13834	0.0831181	0.371849	0.545051	3749	4178	1.49689	1.30021	598	7.41345	9.77802	122.667	67.4406	3.75507	1	0.156198
洛阳市	0.156463	9066.33	1.80949	0.0237182	0.422387	0.553894	7424	10721	2.08782	1.82578	816	6.68054	8.00404	119.667	631.058	14.079	0	0.156463
平顶山市	0.14989	8144.67	1.19649	0.0580521	0.447065	0.494883	3269	3307	1.56914	1.14228	475	7.75092	12.5593	113	244.312	7.84825	0	0.14989
安阳市	0.152922	4772	1.01277	0.0594595	0.432432	0.508108	3516	7139	1.38139	1.64599	667	6.19632	3.74279	135.667	198.379	6.979	0	0.152922
鹤壁市	0.169825	5598.33	1.55344	0.059207	0.565419	0.513961	1639	4670	2.35032	2.69427	614	6.39734	3.62856	125.667	137.486	6.92655	0	0.169825
新乡市	0.160259	6707.67	1.14217	0.0528252	0.43979	0.507399	4450	21928	2.37061	1.36901	812	6.76147	5.35871	120.667	141.007	5.8725	0	0.160259
焦作市	0.164452	6301.33	1.54028	0.0305065	0.550924	0.564942	2644	6292	1.82955	2.33523	539	6.62229	6.31268	127	188.397	7.55309	0	0.164452
濮阳市	0.15981	5659.67	0.972016	0.0716059	0.358384	0.57001	2684	6015	1.5809	1.313	722	5.82259	4.42421	126.667	48.0357	3.57107	1	0.15981
许昌市	0.151261	4791	1.91187	0.037497	0.518868	0.443635	3501	7719	1.49315	0.796804	566	7.74586	12.8542	113.667	119.169	4.7842	0	0.151261
漯河市	0.16461	9066.33	1.61291	0.0777743	0.393319	0.528881	1768	2510	1.42616	1.1519	663	7.95454	15.9923	115	62.2474	3.73025	0	0.16461
三门峡市	0.140314	5953.33	1.72569	0.0388876	0.529002	0.43211	1653	2890	2.95588	2.01471	395	5.35332	8.22534	119.333	867.647	17.25	0	0.140314
南阳市	0.150545	6181.33	0.952418	0.114869	0.320367	0.564764	5578	8570	1.19033	1.50103	1031	7.91086	16.1345	119.333	304.692	10.0586	0	0.150545
商丘市	0.151394	6858.33	0.849118	0.0951341	0.380371	0.524495	5330	6436	1.07801	0.815857	617	7.22026	17.1155	110.333	45.4669	4.60303	1	0.151394
信阳市	0.157239	5905	0.948446	0.104878	0.370191	0.524948	3442	4810	0.955128	2.08974	665	8.84107	35.6038	95	112.297	6.96108	1	0.157239
周口市	0.153175	6153.67	0.843847	0.114642	0.42043	0.464915	5157	11458	0.777162	0.859202	842	7.94906	18.658	108	44.7106	4.50353	1	0.153175
驻马店市	0.149193	6313.33	1.00514	0.113866	0.363752	0.44323	3457	4976	1.27247	1.12268	424	8.29362	24.7318	96.3333	90.7969	5.00548	1	0.149193
武汉市	0.195353	8647.67	2.89871	0.0214627	0.394356	0.584182	38892	20567	3.25547	2.55069	1234	9.61186	65.0189	79.6667	36.5224	4.19094	0	0.195353
黄冈市	0.147768	6006.67	0.819914	0.145135	0.349462	0.447202	5253	14153	1.92746	2.038	487	8.95617	83.6435	66	172.48	10.0032	1	0.147768
长沙市	0.170184	6301.67	3.04721	0.0227598	0.349292	0.627949	58585	50198	3.78529	2.30417	1014	10.3681	120.981	83	168.08	10.6186	0	0.170184
株洲市	0.162665	15434	1.93385	0.0376823	0.437072	0.525245	4244	8804	3.20769	1.97179	601	10.8026	143.922	82	305.531	13.1759	0	0.162665
湘潭市	0.149256	5206	2.01311	0.033844	0.402671	0.431056	2741	7423	3.54945	1.65568	472	9.09716	119.744	83.3333	111.216	8.18261	0	0.149256
衡阳市	0.141777	5447	1.28014	0.0935048	0.304373	0.602122	5966	11520	1.95181	1.31175	773	9.84671	138.442	72	159.093	9.95493	0	0.141777
邵阳市	0.124872	5770.33	0.816006	0.106165	0.25354	0.640295	4670	18242	1.78201	1.24848	584	10.9326	103.43	76	558.215	14.772	1	0.124872
岳阳市	0.156572	6710	1.8215	0.0768595	0.380743	0.542387	4506	10636	2.79802	1.9901	616	10.3905	108.519	71	129.45	8.25369	0	0.156572
常德市	0.155262	9207.33	1.68561	0.0616854	0.397865	0.540449	4152	10403	2.97727	1.69318	625	9.95969	81.8031	80	187.146	10.1203	0	0.155262
张家界市	0.130452	6436.67	0.881513	0.0826181	0.123069	0.794313	1427	2048	3.46053	2.57895	268	9.92678	59.399	55	546.953	19.5077	1	0.130452
益阳市	0.137701	5745	1.13322	0.109056	0.424626	0.466318	3699	14175	2.27532	1.6987	452	10.088	102.015	85	201.59	11.6789	0	0.137701
郴州市	0.13167	5774.67	1.27263	0.07574	0.351836	0.572441	3625	10928	2.6859	1.85684	679	12.6749	143.717	63	502.381	15.2657	0	0.13167
永州市	0.128116	6493.67	0.968358	0.129747	0.304854	0.5654	3328	13593	1.96415	1.65283	574	12.7769	144.908	69	421.397	14.5523	0	0.128116
怀化市	0.131664	5837.67	0.897598	0.0901727	0.275578	0.634274	3186	4142	2.28384	1.91703	575	10.3652	75.6792	61.3333	434.495	16.7289	1	0.131664
娄底市	0.129899	5251	1.08736	0.0692984	0.379244	0.551482	3735	15857	2.953	1.31854	516	10.02	100.842	72.6667	348.973	13.8182	0	0.129899
广州市	0.192223	6471.67	3.41734	0.00750302	0.239556	0.752941	110870	40414	9.73853	4.20224	1370	18.2521	113.42	70.3333	108.351	9.19585	0	0.192223
汕头市	0.142763	7014	1.14193	0.0415247	0.432284	0.526192	2940	7867	1.69818	1.30727	685	17.5525	54.0512	61	54.8318	6.12368	0	0.142763
江门市	0.157913	6483.33	1.5905	0.0639736	0.403489	0.532537	2315	10950	3.38333	3.16458	969	18.649	80.2668	73.6667	79.4923	9.37055	0	0.157913
湛江市	0.144415	6669.33	1.09986	0.16117	0.374521	0.464309	2314	13442	1.06734	1.54155	715	19.2072	37.0309	61	33.8329	4.89896	0	0.144415
茂名市	0.119615	5817	1.32782	0.161896	0.344313	0.493803	2009	9412	0.779935	0.81068	611	18.5799	71.4287	59	195.182	11.8242	0	0.119615
梅州市	0.130258	7008.67	0.713876	0.153654	0.315344	0.531002	2908	4419	2.54264	2.51163	573	16.7503	123.139	54.6667	299.795	15.5906	0	0.130258
汕尾市	0.132481	5568	1.01742	0.151482	0.330793	0.517725	937	1945	0.970037	1.8764	540	18.0374	75.1737	63.3333	127.578	9.6443	0	0.132481
河源市	0.144823	10615.7	0.914366	0.103589	0.324207	0.572166	1877	3245	1.26056	2.71831	773	17.0163	135.282	58.3333	297.343	14.8546	1	0.144823
阳江市	0.132063	6150	1.24935	0.17327	0.385887	0.440873	1624	6524	1.29885	1.87356	628	18.63	74.9206	60	143.778	11.5751	0	0.132063
潮州市	0.144331	20036.3	1.00463	0.0962857	0.444479	0.459274	638	1802	0.614786	0.420233	462	17.0324	75.3044	65.3333	200.828	11.7542	0	0.144331
揭阳市	0.124372	7236.33	0.832832	0.0897315	0.307002	0.603266	1386	3470	0.578853	0.413978	835	17.6081	73.9239	68.3333	146.818	9.5631	1	0.124372
云浮市	0.118308	9196	0.926639	0.16582	0.294323	0.539857	585	5299	3.42857	1.03361	596	18.0648	84.5537	60.6667	209.693	15.9189	1	0.118308
南宁市	0.12969	4502.67	1.37056	0.0669591	0.206439	0.72661	9699	18821	3.66171	1.28914	974	16.9056	75.4232	65.3333	191.712	12.1873	0	0.12969
柳州市	0.132078	11070.3	1.78394	0.0329866	0.45118	0.515833	2792	8268	2.23077	0.822115	536	13.779	118.104	68.3333	348.476	15.1509	0	0.132078
桂林市	0.107706	4903	1.09834	0.14368	0.235891	0.620429	3290	4928	2.10953	0.973631	466	13.2443	139.222	69.6667	517.719	18.079	0	0.107706
梧州市	0.105652	5271.67	0.904823	0.0921775	0.335437	0.572347	1131	5695	1.79787	0.680851	425	16.8656	105.364	60.3333	214.491	15.6958	0	0.105652
北海市	0.148158	4998.67	1.76405	0.112854	0.425096	0.462081	1706	10902	1.86486	1.55676	931	18.4022	46.297	66.3333	27.5492	5.25597	0	0.148158
防城港市	0.11427	5314.33	1.90305	0.0873286	0.538985	0.373686	669	4141	1.6	0.504762	392	17.8067	58.4549	60.6667	251.866	13.5264	0	0.11427
钦州市	0.116202	5053	0.993051	0.105263	0.283967	0.610709	1120	70281	1.14804	0.492447	415	17.7985	60.6203	69.3333	99.568	10.0624	0	0.116202
贵港市	0.119889	6082.67	0.852801	0.0919356	0.408132	0.499932	1192	19081	1.4838	0.770833	556	17.1291	93.3966	67.6667	143.9	11.0299	0	0.119889
玉林市	0.111271	4958.33	0.761655	0.137292	0.253848	0.608883	1717	41585	1.46724	0.858621	455	17.9338	74.0947	66.3333	179.046	13.1282	0	0.111271
百色市	0.113393	6080	0.946397	0.130886	0.403967	0.465143	1352	12188	2.3352	1.35475	799	15.301	55.3908	68	744.948	20.9094	0	0.113393
贺州市	0.102388	4542.67	0.913333	0.111014	0.367742	0.52119	733	6986	1.21891	0.666667	371	15.5783	139.89	63	371.018	16.3245	0	0.102388
河池市	0.098703	5937.33	0.657982	0.101942	0.28414	0.613918	1171	8991	1.65497	0.827485	432	14.5853	79.1608	62	542.405	21.893	1	0.098703
来宾市	0.123867	8574.67	0.803558	0.115891	0.3241	0.560069	727	2719	2.125	1.37019	470	15.7985	97.184	81.6667	285.962	13.879	0	0.123867
崇左市	0.108055	5226	0.992871	0.0772011	0.348658	0.574141	630	10378	2.1244	0.808612	458	17.4707	62.6715	73.6667	304.154	15.4021	0	0.108055
海口市	0.223856	14680	1.48138	0.0407745	0.109362	0.849879	30408	12525	5.75087	6.80969	788	20.358	24.1962	51.3333	41.8002	4.08533	0	0.223856
重庆市	0.161084	12565.3	1.86826	0.0574838	0.358993	0.583524	13964	48943	3.53038	1.31692	1605	10.451	30.1377	71.3333	728.9	17.9331	0	0.161084
成都市	0.172073	4833.33	2.17319	0.0208463	0.292132	0.687022	131424	50059	5.36897	2.24487	1302	10.0736	17.0611	87.6667	771.212	11.0649	0	0.172073
自贡市	0.140489	5703	1.4451	0.0821499	0.390351	0.527499	1538	6599	3.51807	1.12851	591	10.9045	23.4896	97.3333	369.836	8.97125	0	0.140489
攀枝花市	0.115324	6086	2.17174	0.0474541	0.510541	0.442005	886	11947	5.40496	1.23967	412	12.6853	2.66837	70	1859.78	22.3629	0	0.115324
绵阳市	0.131671	7870.67	1.48922	0.0847156	0.373623	0.541661	6223	16663	3.41889	1.51951	659	9.07253	14.7831	81	1228.7	20.24	0	0.131671
广元市	0.119755	4876	0.983939	0.144089	0.400238	0.455673	1702	8037	3.91342	1.38528	538	9.8346	12.6724	64	917.633	20.0096	0	0.119755
乐山市	0.133041	5900.33	1.5162	0.0914802	0.418789	0.489731	1789	3037	3.06013	1.44304	497	5.03353	18.4464	86.6667	1063.03	18.8168	0	0.133041
巴中市	0.110688	4854	0.66786	0.152218	0.300514	0.547268	1135	1336	2.92989	0.734317	554	10.0533	16.9052	66	800.985	19.5647	1	0.110688
贵阳市	0.15752	4908	1.62139	0.0353168	0.357132	0.607541	23756	8570	3.2621	3.05175	755	9.7383	41.1007	57	1180.7	14.1469	0	0.15752
六盘水市	0.133104	5741.33	1.07878	0.0878328	0.428089	0.484075	2297	4802	2.33993	2.50825	360	9.79495	21.7673	55	1715.39	19.0498	1	0.133104
遵义市	0.144889	9608.67	1.42564	0.0923864	0.459131	0.448476	5682	6909	2.13313	2.20272	585	9.80397	29.174	53.3333	980.36	19.0183	0	0.144889
安顺市	0.127531	4598	1.01884	0.12855	0.273312	0.598124	1935	2005	1.46559	2.12955	478	11.1597	35.2634	55	1199.5	17.7478	1	0.127531
昆明市	0.146454	5805.67	2.07402	0.0406128	0.260757	0.698624	26321	13979	4.7104	2.61348	724	12.306	18.0445	61.6667	2094.85	16.4796	0	0.146454
昭通市	0.113863	7775.67	0.597898	0.11596	0.357474	0.526567	1963	2348	1.31631	0.693517	554	8.83038	12.5253	54	1700.16	21.8201	1	0.113863
普洱市	0.110077	7338	0.810622	0.149775	0.207924	0.64225	1963	3735	1.93361	1.23651	753	16.5207	32.3988	63	1433.64	20.9039	1	0.110077
日喀则市	0.139361	7972.33	1.08125	0.0885549	0.342197	0.604509	472	8045	1.9375	1.1375	241	-1.48671	25.5525	51.6667	4984.09	16.672	1	0.139361
西安市	0.201479	13076.7	1.8981	0.0136101	0.312467	0.673923	103089	100425	4.36651	4.24923	1396	6.22405	7.95551	126.667	1022.93	17.4975	0	0.201479
铜川市	0.144764	5246.67	1.3607	0.0239106	0.349343	0.626643	902	4144	5.40845	2.15493	458	5.04821	4.50993	105.333	1124.06	14.8502	0	0.144764
宝鸡市	0.141042	5268	1.53991	0.0384156	0.553115	0.408489	3482	7521	3.1747	2.12651	770	5.66533	9.54594	109.333	1354.17	19.0518	0	0.141042
咸阳市	0.165188	8383.33	1.33078	0.0495455	0.532003	0.418433	6790	6312	2.24495	2.67424	611	5.49841	6.69931	136.333	880.754	11.0169	0	0.165188
渭南市	0.15377	5191.33	0.854392	0.0779367	0.396346	0.525717	3699	5029	2.93817	2.03412	655	3.62584	6.7782	129.667	667.874	10.352	1	0.15377
延安市	0.157849	6284	1.76048	0.0290989	0.621739	0.349162	1908	3120	2.71491	3.20614	402	2.97425	2.37356	100.333	1240.52	18.3317	0	0.157849
汉中市	0.123372	5323.33	1.1447	0.117104	0.387645	0.495251	3214	2916	2.45171	1.95327	626	8.29459	13.2754	95	1133.06	22.5673	0	0.123372
榆林市	0.201093	8126	2.85421	0.0234538	0.684233	0.292313	3151	4696	2.44628	4.30303	643	1.17628	1.94547	112.333	1214.58	10.8239	0	0.201093
安康市	0.122211	5285.33	1.01422	0.11911	0.381009	0.499881	2540	2225	3.06024	2.17671	684	8.54953	14.8161	72.6667	1039.07	25.1161	1	0.122211
商洛市	0.119739	5598	0.809707	0.104042	0.349419	0.546539	1573	1424	2.64878	1.72683	389	5.63297	10.7196	71	1085.65	23.8943	1	0.119739
兰州市	0.168133	6462.67	1.69037	0.0155681	0.293195	0.691237	7609	5287	4.30664	2.79863	623	-1.50159	3.09124	113.333	2092.04	14.5562	0	0.168133
金昌市	0.20829	5750	2.17523	0.0251802	0.691359	0.28346	459	1215	8.15909	5.22727	392	-1.70848	1.88773	109.667	1941.58	7.88281	0	0.20829
白银市	0.162982	6182.33	0.831788	0.165525	0.328105	0.50629	1035	1531	5.18543	2.34437	722	-0.503301	2.77018	111.333	1859.65	11.7631	1	0.162982
武威市	0.162809	3632.67	0.865616	0.254154	0.15311	0.592736	1143	6274	3.64384	2.73973	469	-1.53235	1.99893	125.667	1887.76	9.06703	1	0.162809
张掖市	0.167943	6033.33	0.970088	0.154169	0.200785	0.645047	1643	1651	4.57522	3.64602	377	-1.81593	2.06213	100.333	2603.4	14.5642	1	0.167943
平凉市	0.142211	8093	0.561902	0.0663507	0.265016	0.668633	1166	1380	4.53261	1.4837	423	3.11508	8.06409	86	1546.74	14.7458	1	0.142211
酒泉市	0.199433	12688.7	1.45377	0.0746269	0.437378	0.487995	1140	3483	4.66981	3.48113	410	-2.18724	1.50001	118.667	2125.22	7.49986	0	0.199433
庆阳市	0.159624	9622.33	0.796147	0.0616501	0.482196	0.456153	1839	1346	5.03211	2.78899	451	3.08307	4.88436	86	1419.54	16.4093	1	0.159624
定西市	0.135378	6186	0.405754	0.079022	0.151687	0.769291	1642	1212	3.64683	1.23016	408	-0.394259	8.83208	89.6667	2281.75	16.0074	1	0.135378
陇南市	0.110724	6694	0.426042	0.079022	0.151687	0.769291	1500	1240	4.3375	1.34583	375	6.56206	9.67205	59	1794.85	25.0697	1	0.110724
西宁市	0.156383	10539	1.51753	0.0248379	0.288958	0.686204	3168	7375	3.8583	1.47368	634	-2.12922	2.80972	96	3128.23	17.4812	0	0.156383
海东市	0.13456	4865	0.685	0.115178	0.377845	0.430442	476	3000	2.59559	1.48529	399	-2.58747	3.5217	86	2773.63	19.1466	1	0.13456
银川市	0.196004	6585	1.70885	0.0243693	0.411966	0.563665	5052	6826	4.60839	4.2028	547	1.80424	0.591195	111.333	1272.35	6.26903	0	0.196004
吴忠市	0.165386	7461.67	1.0621	0.0938801	0.469264	0.436788	780	7872	2.75362	1.84058	441	1.67203	1.67356	123	1463.52	6.41259	1	0.165386
北京市	0.309357	58118.3	8.78392	0.0021011	0.171271	0.826628	39683	59561	4.3609	2.88945	1577	18.4599	43.0427	80	364.889	13.3225	0	0.309357
天津市	0.25415	19661	5.26983	0.0103089	0.34664	0.643051	35496	38796	2.90195	5.70151	1275	19.8164	27.3089	81.6667	19.9923	2.68078	0	0.25415
石家庄市	0.155897	14719	2.81504	0.0646629	0.296798	0.638507	21698	78611	4.621	1.07384	682	19.7328	35.9542	100.333	253.471	9.03486	0	0.155897
唐山市	0.174742	10137	4.92927	0.0555264	0.548536	0.395937	8754	83001	3.59974	1.40803	736	18.4809	34.9259	85.6667	60.5229	4.98668	0	0.174742
秦皇岛市	0.143663	11744.3	2.96191	0.0745344	0.35949	0.565976	4826	24234	4.33758	0.974522	444	17.7768	43.9226	74.6667	233.389	11.3078	0	0.143663
邯郸市	0.149229	10215.3	2.11562	0.0842375	0.46951	0.446203	8649	32718	1.95643	1.4559	818	20.9556	35.7061	101.667	219.703	6.98154	0	0.149229
邢台市	0.136126	8059	1.5102	0.110426	0.409229	0.480345	6076	22664	1.77496	0.974684	668	20.7777	28.5235	97.6667	151.283	5.86623	0	0.136126
保定市	0.140633	9896.67	1.50268	0.0966813	0.347373	0.555946	9772	34274	2.03203	1.32641	790	18.6689	34.5056	95.6667	332.738	10.0928	0	0.140633
张家口市	0.13007	8493.67	1.82937	0.0704524	0.273451	0.656097	4501	26384	3.13592	0.839806	450	15.7868	51.9639	81	1253.38	11.077	0	0.13007
承德市	0.135594	10090.7	2.14507	0.0975508	0.365711	0.536877	2595	22438	3.84179	1.5791	501	15.4014	45.8079	73.6667	944.264	16.2713	0	0.135594
沧州市	0.161476	10927.7	2.72904	0.0634474	0.383395	0.553157	4022	14075	2.28082	1.29726	644	20.2332	20.8052	87.6667	10.9932	2.18001	0	0.161476
廊坊市	0.167032	12745.3	2.62423	0.0679531	0.256889	0.675158	5763	9899	3.78324	1.54645	655	19.8534	23.856	87.6667	13.838	2.39602	0	0.167032
衡水市	0.140259	7651	1.81093	0.131952	0.355719	0.512329	3593	17670	1.84798	0.985748	504	20.345	21.6906	99	20.8708	3.20466	0	0.140259
太原市	0.156491	10724.7	4.10115	0.00667336	0.386789	0.606538	16638	32134	6.76128	2.00752	801	17.9732	35.8081	104.667	1250.1	13.8356	0	0.156491
大同市	0.133251	6337.33	2.45194	0.57474	0.413709	0.57474	2544	35890	5.11935	0.93871	617	15.1169	53.5587	79	1297.04	11.203	0	0.133251
晋城市	0.130758	9353.67	3.74795	0.0246101	0.580653	0.394737	2530	5798	4.18265	1.16895	452	20.1359	45.4542	102.667	990.435	14.9515	0	0.130758
朔州市	0.137918	3764.67	3.72516	0.0322472	0.437447	0.530306	1800	7576	4.50314	1.06918	421	14.4968	46.4105	88.3333	1334.26	9.26108	0	0.137918
晋中市	0.13463	7912.33	2.4284	0.0246101	0.580653	0.394737	3637	19981	4.17456	1.69231	623	18.3991	35.9245	97	1176.47	14.0343	0	0.13463
运城市	0.136572	5971.33	1.82306	0.111661	0.38742	0.50092	4924	16378	5.20964	2.33962	576	19.82	47.1208	101.333	618.565	10.6672	1	0.136572
忻州市	0.127302	6351	2.15911	0.039084	0.492596	0.46832	4081	9169	3.54275	1.28253	579	14.894	48.1629	88	1400	15.1663	1	0.127302
临汾市	0.120486	7162.33	2.01033	0.056008	0.457086	0.486906	3138	13149	3.22166	1.23678	542	19.0143	34.7906	107.667	1005.43	14.69	0	0.120486
吕梁市	0.122049	5044.33	2.4705	0.0237612	0.673672	0.371821	4772	13132	3.76696	1.55457	439	17.8471	38.3219	94.3333	1237.41	15.9213	1	0.122049
呼和浩特市	0.171321	11620	4.46099	0.0221372	0.323578	0.654284	5858	7551	4.6029	2.01159	600	14.9926	34.7367	85	1375.95	9.18998	0	0.171321
包头市	0.177635	8157.67	6.00369	0.0148125	0.471297	0.513891	2618	2982	5.92251	1.62362	743	14.4979	25.1689	87.3333	1397.38	6.29172	0	0.177635
乌海市	0.187904	5454	5.70446	0.00535295	0.668774	0.325904	472	2207	5.58929	3.91071	565	17.1742	28.2191	92.6667	1188.49	6.64427	0	0.187904
赤峰市	0.16447	9256	2.09975	0.0999646	0.330897	0.569138	3098	23251	5.69554	2.49257	726	14.9515	50.4232	66.3333	856.547	8.25033	1	0.16447
通辽市	0.16078	6512.67	2.01533	0.0931708	0.357261	0.549568	2168	12192	2.26132	2.58537	627	16.4068	59.0537	72	327.978	5.35984	1	0.16078
鄂尔多斯市	0.235725	7628	9.44394	0.00936325	0.609484	0.381153	2279	4546	5.74074	5.62963	477	16.0343	34.437	92.3333	1296.15	4.60535	0	0.235725
呼伦贝尔市	0.164787	4742	2.24295	0.0777636	0.324489	0.597747	2037	21305	5.52232	2.84821	455	10.5705	35.5516	50.3333	693.484	8.21727	0	0.164787
巴彦淖尔市	0.165693	5680	2.59675	0.141535	0.366842	0.491623	1179	2422	6.18182	3.35714	462	15.4603	18.0629	90	1271.3	6.28584	0	0.165693
乌兰察布市	0.160755	4926	2.33765	0.0778309	0.434952	0.487318	1404	3870	3.26471	2.97647	439	13.9363	36.2116	74	1405.77	6.84703	1	0.160755
沈阳市	0.168312	10312.7	3.64234	0.0342051	0.340659	0.625136	18509	39644	5.63947	1.12348	863	16.4444	61.6901	70	54.1517	5.2635	0	0.168312
大连市	0.194088	15698.3	4.8757	0.0466083	0.427734	0.525658	18510	65290	11.0564	2.04832	830	16.6269	39.271	69	77.4901	7.22649	0	0.194088
抚顺市	0.126361	5085.67	2.14409	0.0509027	0.459378	0.48997	1707	7559	4.52688	1.32258	344	15.331	54.2814	71	411.218	13.5287	0	0.126361
本溪市	0.127144	5389.33	3.16364	0.0502874	0.489464	0.460249	989	6273	5.59091	1.51515	371	15.789	57.5019	62.6667	467.538	17.3542	0	0.127144
盘锦市	0.19451	4437.67	5.15038	0.0622499	0.55432	0.38343	1234	6215	6.83206	3.83206	513	16.7177	43.141	72	8.68639	1.59209	0	0.19451
铁岭市	0.133119	3914.33	1.35462	0.215571	0.276675	0.507444	1961	12109	4.94118	1.81933	342	15.7661	66.1116	69.6667	185.426	8.35925	1	0.133119
朝阳市	0.132026	4923.33	1.47178	0.189157	0.31321	0.497869	3045	15379	9.30662	1.55052	627	17.1601	44.3305	70	456.113	10.307	1	0.132026
葫芦岛市	0.130101	5570	1.54362	0.147161	0.346308	0.506532	2045	22322	4.47325	1.51852	426	17.3578	39.3981	69	224.194	10.8068	0	0.130101
鹤岗市	0.136899	2706.33	1.63708	0.111874	0.390528	0.498284	883	2983	6.58427	1.47191	493	13.7608	93.9713	57.6667	184.92	7.31318	1	0.136899
双鸭山市	0.1304	2844	1.72333	0.10058	0.348162	0.468617	930	2559	4.275	1.08333	364	14.2264	91.1876	58	141.156	7.3098	1	0.1304
大庆市	0.159863	5206.33	4.14209	0.0545376	0.531915	0.355102	3448	17499	6.52518	1.26978	547	14.9178	55.7213	75	129.948	4.4847	0	0.159863
上海市	0.247828	11708.7	8.0798	0.00163959	0.248189	0.750172	35667	44586	3.20579	1.78215	1603	0	95.804	66	7.73784	1.99981	0	0.247828
南京市	0.287331	29006.3	8.17894	0.0125938	0.350484	0.636922	61322	41115	3.40773	6.12768	1175	21.3143	81.2962	82	25.7802	4.09657	0	0.287331
无锡市	0.262038	14435.7	8.71208	0.00752091	0.467815	0.524664	14799	42615	4.35657	6.7748	980	21.4446	94.3247	85	21.7649	3.16884	0	0.262038
徐州市	0.22404	11097	3.9729	0.0815714	0.38461	0.533815	11748	118629	2.68722	6.14207	932	20.4915	55.106	88.6667	28.4052	3.99895	0	0.22404
常州市	0.260175	15392	7.74536	0.0132044	0.491081	0.495727	6841	17120	3.22348	7.1875	873	21.4455	89.4999	90.3333	18.5217	3.14941	0	0.260175
苏州市	0.287193	22073.3	8.38013	0.00606664	0.458454	0.53548	28023	52987	2.38353	7.22353	1098	21.336	107.372	78.3333	7.70401	1.88835	0	0.287193
南通市	0.242032	16311	7.09336	0.035133	0.488508	0.476359	7302	35514	3.54722	4.84864	1007	20.4841	76.451	72.3333	8.37707	1.86377	0	0.242032
连云港市	0.208587	10286.7	3.73222	0.103109	0.420871	0.441124	4998	46215	4.44783	5.47174	460	19.4827	64.8893	81.6667	18.4724	2.56589	0	0.208587
淮安市	0.228104	10484.7	4.76855	0.0542112	0.416113	0.529676	79035	29299	3.06798	5.88816	855	20.3708	62.1036	86.6667	14.5934	2.24714	0	0.228104
盐城市	0.204917	11540.7	4.5389	0.082716	0.407151	0.510133	5775	31968	1.78838	4.16244	655	19.7314	67.6903	78.6667	9.21461	2.00085	0	0.204917
扬州市	0.236391	12397	6.72101	0.0302469	0.458999	0.510751	5542	29489	3.20395	6.11623	581	20.632	58.9096	88.3333	11.1464	2.38263	0	0.236391
镇江市	0.239581	9685	7.44514	0.0236705	0.492926	0.483403	4095	26123	4.16822	6.88785	656	21.2325	76.0712	83.6667	25.8518	3.99123	0	0.239581
泰州市	0.212898	13003	6.32752	0.0328072	0.488927	0.478266	4807	26592	3.03761	3.80088	650	20.6343	65.9842	78	9.32959	1.98889	0	0.212898
宿迁市	0.204966	10172.3	3.31301	0.0623824	0.452567	0.48505	9384	43056	3.56513	5.20842	630	20.2957	71.0106	86.6667	11.9783	2.28063	0	0.204966
杭州市	0.199056	6510.67	7.22306	0.017696	0.282674	0.69963	90300	18175	3.4127	5.42857	1335	21.7613	176.074	72	271.236	17.1948	0	0.199056
宁波市	0.202595	12395.3	7.04947	0.0239888	0.471072	0.504939	17970	44252	2.43206	4.06263	921	21.3518	141.017	63.3333	121.544	11.0336	0	0.202595
温州市	0.182364	17156.3	3.80003	0.0193347	0.417548	0.563118	14785	8862	3.75912	4.88634	782	22.3856	213.766	59.3333	348.283	17.7194	0	0.182364
嘉兴市	0.207323	16379.7	2.53664	0.0157325	0.497049	0.487219	7299	22307	1.878	4.51571	836	21.8552	126.651	71.6667	7.33723	1.60026	0	0.207323
湖州市	0.216168	23106.7	5.0822	0.0393531	0.496	0.464588	4851	14956	2.87834	4.16617	916	21.6128	144.47	78	113.236	9.16725	0	0.216168
绍兴市	0.187182	16987	6.02762	0.0316031	0.459661	0.508736	5310	21900	2.28544	3.29679	628	21.9387	149.699	67	170.597	12.8069	0	0.187182
金华市	0.191932	12178	3.5501	0.0264725	0.391048	0.58248	13674	15618	3.42493	6.04108	956	22.1683	189.319	62	292.58	15.1074	0	0.191932
衢州市	0.176627	21018	3.83443	0.0416128	0.417844	0.540543	2276	8557	3.82895	3.65351	727	22.1126	238.84	59	332.412	17.083	0	0.176627
舟山市	0.192104	11734.3	6.86983	0.0661313	0.43343	0.500565	2204	5984	3.74138	3.50862	816	20.511	118.829	58.6667	51.0651	11.3276	0	0.192104
台州市	0.181584	18348.3	4.10704	0.0423729	0.437754	0.519874	5361	11280	3.33937	3.80995	808	21.4002	185.526	59	234.434	15.7974	0	0.181584
丽水市	0.16397	16705	3.30693	0.0600453	0.370886	0.569069	4120	6582	2.68924	4.68526	827	22.5875	252.037	49.6667	626.037	22.9978	0	0.16397
合肥市	0.211693	15646	5.55332	0.0245836	0.349781	0.625636	30912	15535	2.92423	3.49093	1073	21.2705	101.737	74.6667	37.2145	3.99256	0	0.211693
芜湖市	0.187751	9597.33	5.58397	0.024429	0.490052	0.485519	50677	6036	2.08493	2.71781	841	21.0583	129.87	72.3333	30.6175	4.17489	0	0.187751
蚌埠市	0.167407	7297.33	3.16042	0.0998811	0.389102	0.511017	3814	5388	1.90303	2.23636	1073	21.2881	67.835	83	17.7939	3.09516	0	0.167407
淮南市	0.144302	6190.67	2.28944	0.0909615	0.412714	0.496324	2600	2539	2.07591	1.42574	591	21.4133	71.0529	87.6667	25.2153	2.6586	0	0.144302
马鞍山市	0.167462	8717.67	5.65736	0.0289282	0.511895	0.459185	2117	3941	2.98148	1.70833	486	21.3002	101.429	76	25.3262	4.13899	0	0.167462
淮北市	0.151316	7347.67	2.98477	0.0753401	0.408163	0.516497	4833	1948	2.23858	1.54822	601	21.2767	52.6234	88.6667	26.0465	3.49538	0	0.151316
铜陵市	0.155824	7792.33	4.13969	0.0357551	0.489379	0.474959	1607	3847	1.48092	1.83206	574	20.5977	161.558	65.6667	43.8939	5.96532	0	0.155824
安庆市	0.150411	8547.67	3.1518	0.0662406	0.462353	0.471407	5187	5641	1.65228	1.95444	965	20.8861	172.037	66.3333	211.932	9.78061	0	0.150411
黄山市	0.130447	8106	3.39045	0.0660191	0.350298	0.583683	1583	2131	1.53383	1.68421	949	17.6742	256.06	50.3333	377.549	19.4269	0	0.130447
滁州市	0.159242	7057.33	4.17218	0.0648165	0.498588	0.436595	4970	7281	1.6015	1.68672	656	21.1142	66.7708	81.6667	42.9555	4.13795	0	0.159242
阜阳市	0.141134	7336.67	1.81598	0.120475	0.373111	0.506413	8048	14585	1.85854	1.06463	795	21.5825	70.2985	82.6667	30.3064	4.02071	0	0.141134
宿州市	0.148196	6686.33	2.01651	0.130629	0.355601	0.51377	5971	10219	1.72233	1.87242	663	21.0201	56.4155	87.6667	28.1408	4.01372	0	0.148196
六安市	0.14372	7387.67	2.07904	0.0979511	0.375589	0.52646	4675	4590	1.16629	1.68337	1286	21.3813	112.139	75	210.815	9.89037	0	0.14372
亳州市	0.152183	6259	1.9421	0.115895	0.351815	0.532279	7160	20037	1.996	2.608	514	21.5129	57.0427	89.6667	26.1834	3.94231	0	0.152183
池州市	0.144662	8931.67	3.58507	0.0524563	0.482723	0.464821	2088	4351	2.81343	2.58955	564	19.9769	209.238	70	184.901	14.4951	0	0.144662
宣城市	0.134555	8218.67	3.5088	0.0598495	0.498404	0.441746	2707	9932	2.504	1.42	544	20.178	171.656	67	207.426	12.8595	0	0.134555
福州市	0.171503	23977	6.02294	0.0487618	0.386361	0.564877	32729	12053	3.92668	1.0012	776	22.9345	220.257	50	344.249	15.6433	0	0.171503
厦门市	0.26289	49493.7	6.56342	0.00340603	0.405688	0.590905	24942	11058	3.66409	3.18147	764	24.9878	165.426	52.3333	146.056	9.81804	0	0.26289
莆田市	0.144161	12694.7	4.63084	0.0461352	0.506902	0.446963	5605	17307	3.7134	1.25857	555	22.298	199.326	60.3333	317.03	13.3138	0	0.144161
三明市	0.135514	10450	5.28723	0.0752514	0.541222	0.383534	3798	4053	2.93173	1.3012	933	22.8784	295.859	47.6667	554.708	17.9228	0	0.135514
泉州市	0.148215	13246	6.10092	0.0165849	0.549937	0.43348	14416	10119	2.9306	0.915813	685	22.3962	200.618	61	438.084	15.0654	0	0.148215
漳州市	0.136259	12988.3	4.79774	0.0830093	0.467373	0.449617	6257	7637	3.22376	1.00792	592	24.9646	229.044	56.3333	285.036	14.0327	0	0.136259
南平市	0.113502	8813.33	3.52795	0.146157	0.377656	0.476187	9538	9629	1.65672	0.970149	723	23.0556	295.816	43.6667	498.772	18.6747	0	0.113502
龙岩市	0.138888	13415	5.44722	0.0742591	0.525099	0.400642	11223	2906	3.19414	1.60806	602	24.3261	310.285	45.3333	580.643	17.7604	0	0.138888
宁德市	0.133738	13235.7	4.65778	0.0969125	0.497983	0.405105	3540	6565	2.28889	1.28571	677	22.9215	256.18	57.6667	562.664	18.1397	0	0.133738
南昌市	0.171667	10366.7	5.04113	0.0248182	0.471818	0.503361	18424	5876	1.94569	1.73163	891	22.3073	206.236	55.6667	35.9448	3.87672	0	0.171667
济南市	0.243886	15744	5.62635	0.0368762	0.328885	0.634239	42515	30854	5.57359	6.8474	894	18.8852	30.1552	108.667	161.4	7.27703	0	0.243886
青岛市	0.256411	16582.7	6.46806	0.0327195	0.343304	0.623976	39926	39508	6.91197	6.4095	1029	18.2896	33.0562	73	51.0542	5.09039	0	0.256411
淄博市	0.185211	8834.33	4.25461	0.0389037	0.473018	0.488083	7517	9378	4.63694	4.25265	682	19.2577	31.7155	101.333	225.322	8.6721	0	0.185211
枣庄市	0.155931	8516	2.39925	0.110743	0.41169	0.477557	5244	19091	3.02073	2.46632	529	20.1503	43.5345	101.333	96.1621	5.98002	0	0.155931
东营市	0.238312	8130.33	7.38562	0.0451266	0.587783	0.36709	4244	4195	4.3105	6.23288	809	19.3818	25.0897	88.3333	10.032	2.55738	0	0.238312
烟台市	0.18777	10116.7	5.51885	0.036413	0.420355	0.543232	12224	25019	5.79437	3.01549	567	17.8564	30.6097	76.3333	100.487	7.26953	0	0.18777
潍坊市	0.196264	6998.33	3.48167	0.100848	0.388225	0.510924	14643	54034	4.48349	5.00426	747	19.0567	29.4885	81	93.6244	5.47214	0	0.196264
济宁市	0.186041	9054	2.84648	0.110503	0.395804	0.493692	10275	21367	1.98684	4.27153	746	20.0478	38.299	104	64.0079	4.4198	0	0.186041
泰安市	0.188967	10253	2.69069	0.135219	0.355985	0.508783	5495	17074	2.06204	4.52372	770	17.8415	36.7794	110.333	160.582	6.46877	0	0.188967
威海市	0.181195	9575	5.20969	0.0437	0.421188	0.535112	4763	11582	6.84536	2.27148	602	16.0053	26.8527	75.6667	59.2924	6.59751	0	0.181195
日照市	0.189748	10203.3	3.49276	0.0662168	0.416388	0.517405	4463	7370	3.39394	4.27273	639	18.5949	36.5497	82	130.265	6.61856	0	0.189748
临沂市	0.167834	9386.67	2.31451	0.0891418	0.372988	0.537859	12115	27247	2.69991	2.83862	943	19.6243	37.9581	98.6667	152.582	6.7893	0	0.167834
德州市	0.174104	9119	2.96483	0.101866	0.417533	0.480601	4676	10942	2.28877	3.10517	592	20.0008	26.4057	107	18.6967	3.19634	0	0.174104
聊城市	0.180529	10625.7	2.11424	0.168804	0.3312	0.499988	8711	9180	1.85042	4.22017	515	20.3545	33.6391	103.333	32.5045	4.13864	0	0.180529
滨州市	0.181427	7805.67	3.37977	0.0797817	0.429723	0.490495	4355	8783	3.62341	3.42748	672	19.7859	24.0818	98	14.5113	2.30342	0	0.181427
菏泽市	0.156429	6031.67	2.19001	0.110486	0.403557	0.485956	8680	9174	2.05795	2.77727	665	20.94	41.3224	105.667	47.0632	4.38988	1	0.156429
郑州市	0.198214	13567	5.00388	0.0113383	0.393688	0.594974	34676	30644	2.81537	3.24643	1252	21.7662	46.162	103.667	227.609	6.72302	0	0.198214
开封市	0.145882	7075.67	2.57166	0.126156	0.383235	0.490609	3891	4390	1.7971	1.41201	692	21.7999	45.3304	99.6667	67.4406	3.75507	0	0.145882
洛阳市	0.146801	8960	3.78357	0.0351527	0.441038	0.52381	7818	11228	2.32436	2.03824	844	20.5028	58.132	98.3333	631.058	14.079	0	0.146801
平顶山市	0.133679	6060.67	2.58238	0.0712473	0.453396	0.475357	3378	3436	1.75952	1.38477	496	21.2821	69.0612	85.6667	244.312	7.84825	0	0.133679
安阳市	0.139886	6324.67	2.14653	0.0870526	0.439684	0.473264	3749	7563	1.48905	1.74453	722	21.4548	40.0436	108.333	198.379	6.979	0	0.139886
鹤壁市	0.159937	7388.67	3.35389	0.0814912	0.558835	0.359674	1727	4962	2.57962	2.80892	650	21.6536	39.2905	104.333	137.486	6.92655	0	0.159937
新乡市	0.14663	7038.33	2.45673	0.0828202	0.453778	0.463408	4687	23010	2.59744	1.4984	896	21.5267	37.1667	102.333	141.007	5.8725	0	0.14663
焦作市	0.153035	5514.67	4.07747	0.0405917	0.326698	0.417064	2797	6461	2.00284	2.4375	618	21.1137	44.6212	106.333	188.397	7.55309	0	0.153035
濮阳市	0.147819	7952.67	2.23377	0.107572	0.361999	0.530417	2798	6228	1.74005	1.37666	720	20.9231	37.6503	102.667	48.0357	3.57107	1	0.147819
许昌市	0.146789	6465.67	4.15388	0.0438606	0.540783	0.415357	3692	7891	1.59817	0.90411	656	21.8278	63.309	86	119.169	4.7842	0	0.146789
漯河市	0.147765	5899.67	3.50034	0.0856699	0.418778	0.495552	1841	2625	1.63291	1.26582	703	21.6832	66.0579	87.3333	62.2474	3.73025	0	0.147765
三门峡市	0.13044	5794.67	3.60485	0.0426712	0.51404	0.443289	1771	3000	3.2549	2.21569	422	19.004	61.0631	91.6667	867.647	17.25	0	0.13044
南阳市	0.14582	8675	2.123	0.151864	0.327134	0.520998	5817	9130	1.31276	1.65226	1165	20.8421	72.2068	78	304.692	10.0586	0	0.14582
商丘市	0.132651	5875.67	1.89442	0.149996	0.387326	0.462678	5561	6795	1.16624	0.879795	670	21.3561	56.022	95	45.4669	4.60303	1	0.132651
信阳市	0.145839	6791.33	2.29136	0.1815	0.363461	0.455039	3570	5148	1.06731	2.24199	679	21.5915	113.587	72	112.297	6.96108	1	0.145839
周口市	0.134761	4946.67	1.89629	0.165348	0.419509	0.415142	5367	12342	0.855876	0.98337	811	21.7728	56.0564	83	44.7106	4.50353	1	0.134761
驻马店市	0.134366	6414	2.17347	0.155487	0.278026	0.407784	3602	5349	1.38944	1.23966	462	21.4172	85.2376	77.3333	90.7969	5.00548	1	0.134366
武汉市	0.211835	16715.7	6.69217	0.0206412	0.365739	0.613619	40408	21788	3.49148	2.71695	1304	22.0371	183.522	71.3333	36.5224	4.19094	0	0.211835
黄冈市	0.131889	6101.67	1.86929	0.148006	0.366324	0.486594	5344	14632	2.00691	2.11399	545	21.0346	175.034	69.6667	172.48	10.0032	1	0.131889
长沙市	0.181255	10373.7	6.32779	0.0280155	0.37416	0.597823	79738	52967	3.98807	2.42346	1122	21.6896	200.162	61.6667	168.08	10.6186	0	0.181255
株洲市	0.13763	6584	4.11413	0.0473229	0.462546	0.490131	4469	9290	3.3359	2.02564	621	21.5174	238.241	55.3333	305.531	13.1759	0	0.13763
湘潭市	0.147162	5711.67	4.43179	0.0480213	0.484511	0.467484	2870	7725	3.72161	1.74359	532	19.8621	204.665	59	111.216	8.18261	0	0.147162
衡阳市	0.133723	5596.67	2.71494	0.0982016	0.32426	0.577544	6239	12528	2.08283	1.37199	797	20.0931	201.449	48.6667	159.093	9.95493	0	0.133723
邵阳市	0.109614	5396.67	1.72285	0.135004	0.272777	0.592219	4994	18656	1.87652	1.31707	602	21.4332	253.014	47	558.215	14.772	1	0.109614
岳阳市	0.148819	6672.33	3.92095	0.0859561	0.394792	0.519252	4931	11531	2.90495	2.08515	680	21.8701	191.85	60	129.45	8.25369	0	0.148819
常德市	0.142655	7911	3.57064	0.0835411	0.407203	0.509203	4329	11180	3.11174	1.79545	616	21.1815	199.026	58	187.146	10.1203	0	0.142655
张家界市	0.117886	6873.33	1.89145	0.109078	0.147443	0.743478	1498	2235	3.55263	2.71053	335	20.814	182.266	42	546.953	19.5077	1	0.117886
益阳市	0.125007	5894.67	2.43558	0.130202	0.430394	0.439394	3824	14838	2.35065	1.77662	474	21.2493	239.336	58	201.59	11.6789	0	0.125007
郴州市	0.124758	6230.33	2.77374	0.08839	0.37704	0.534569	3848	11686	2.83547	1.97009	749	22.565	247.181	42.6667	502.381	15.2657	0	0.124758
永州市	0.116171	5969.33	2.00913	0.143731	0.32126	0.53501	3515	14546	2.0717	1.69245	648	22.7696	243.298	44.6667	421.397	14.5523	1	0.116171
怀化市	0.115762	5560.33	1.88133	0.111089	0.28464	0.604282	3359	4453	2.39083	2	664	21.086	251.103	46	434.495	16.7289	1	0.115762
娄底市	0.118763	5849	2.27363	0.0826252	0.391387	0.503939	3914	16606	3.07572	1.41514	593	20.7135	252.928	46.6667	348.973	13.8182	0	0.118763
广州市	0.249753	33624.7	6.9914	0.00942765	0.261083	0.729489	125126	41959	10.199	4.28869	1567	26.983	419.732	62.6667	108.351	9.19585	0	0.249753
汕头市	0.13693	9739.33	2.50473	0.0390462	0.471879	0.489075	3035	7978	1.85818	1.39455	688	26.5807	222.709	51.3333	54.8318	6.12368	0	0.13693
江门市	0.149256	7090	3.45119	0.0662151	0.443978	0.489807	2444	11708	3.67292	3.29167	983	27.0256	349.307	53	79.4923	9.37055	0	0.149256
湛江市	0.138815	8716.67	2.3215	0.171271	0.386489	0.44224	2398	14265	1.23352	1.5788	764	27.8659	176.319	42	33.8329	4.89896	0	0.138815
茂名市	0.113392	7172.67	2.68709	0.167865	0.342691	0.489444	2147	10316	0.970874	0.87055	730	26.985	255.087	39.6667	195.182	11.8242	0	0.113392
梅州市	0.112927	5796.33	1.55891	0.16297	0.331576	0.505453	2990	4741	2.75194	2.61757	572	25.927	287.86	46.3333	299.795	15.5906	0	0.112927
汕尾市	0.124017	7125.67	2.20082	0.141741	0.347725	0.510534	982	2229	1.06742	2.00375	555	26.5869	264.317	50.6667	127.578	9.6443	0	0.124017
河源市	0.119076	6587.33	1.92377	0.103157	0.342894	0.553931	1926	3682	1.3838	2.84155	701	25.995	356.847	58.3333	297.343	14.8546	0	0.119076
阳江市	0.118297	5954.33	2.75602	0.163835	0.410249	0.425902	1666	7217	1.40996	2.02299	647	26.9209	388.039	42.6667	143.778	11.5751	0	0.118297
潮州市	0.101903	6149.33	2.24078	0.0899319	0.486838	0.423213	652	1914	0.758755	0.48249	444	26.1236	224.971	60	200.828	11.7542	0	0.101903
揭阳市	0.108423	6520	1.85375	0.0875782	0.351647	0.560775	1437	3866	0.650538	0.437276	828	26.4973	255.801	56.6667	146.818	9.5631	1	0.108423
云浮市	0.100082	6166.33	2.05605	0.165447	0.335574	0.498999	611	5754	3.9916	1.08824	639	26.634	271.1	41.6667	209.693	15.9189	1	0.100082
南宁市	0.13917	11464.3	2.95954	0.070173	0.23572	0.694123	10042	20309	3.93029	1.47314	977	25.739	167.569	45.3333	191.712	12.1873	0	0.13917
柳州市	0.123614	9080.67	3.9051	0.0341516	0.474682	0.491167	2855	8612	2.35337	0.978365	560	23.1094	239.945	45	348.476	15.1509	0	0.123614
桂林市	0.100116	6428	2.16542	0.129296	0.248204	0.6225	3359	5220	2.26572	1.1217	524	22.9659	289.367	42.6667	517.719	18.079	0	0.100116
梧州市	0.0955773	5290.33	2.06255	0.0977753	0.39129	0.510935	1165	5987	1.91844	0.758865	478	25.648	245.726	44.6667	214.491	15.6958	0	0.0955773
北海市	0.149391	6271	3.84724	0.110279	0.403659	0.486062	1732	10988	2.49189	1.77838	1065	27.5467	154.123	43.6667	27.5492	5.25597	0	0.149391
防城港市	0.109246	5335.33	3.88143	0.0942461	0.529898	0.375856	683	4304	1.77143	0.6	389	26.6366	162.97	40.3333	251.866	13.5264	0	0.109246
钦州市	0.106225	4502.67	2.21136	0.133969	0.301765	0.564279	1159	36686	1.2145	0.558912	474	26.6622	153.919	43	99.568	10.0624	0	0.106225
贵港市	0.108435	5834.67	1.66227	0.0933018	0.395349	0.511349	1219	20932	1.59491	0.87037	558	25.6998	199.531	48	143.9	11.0299	0	0.108435
玉林市	0.10187	5508.67	1.65472	0.131588	0.292173	0.576239	1750	43128	1.56207	0.967241	482	26.5173	208.361	45	179.046	13.1282	0	0.10187
百色市	0.0987649	4975.67	2.04274	0.135075	0.430179	0.434746	1384	13241	2.47765	1.49441	674	24.4477	166.649	53.3333	744.948	20.9094	0	0.0987649
贺州市	0.0940964	6096	2.00254	0.112271	0.386177	0.501553	755	7466	1.34826	0.736318	374	24.7873	271.966	43.6667	371.018	16.3245	0	0.0940964
河池市	0.0831426	4829.67	1.43178	0.144322	0.304389	0.55129	1190	9182	1.76023	0.874269	428	23.9068	186.058	43	542.405	21.893	1	0.0831426
来宾市	0.107147	4559.33	1.67163	0.145643	0.295916	0.558412	749	2836	2.21635	1.52404	507	24.6449	183.467	46	285.962	13.879	0	0.107147
崇左市	0.0993966	5079.33	2.02952	0.103072	0.348115	0.548789	642	10959	2.21053	0.952153	567	26.3622	175.785	52.6667	304.154	15.4021	0	0.0993966
海口市	0.231142	16780	2.98204	0.0446233	0.12765	0.827735	34835	13474	13.1938	7.93772	801	28.4692	194	36.6667	41.8002	4.08533	0	0.231142
重庆市	0.151708	11524	4.02101	0.0530503	0.394507	0.552442	14564	49343	5.40012	1.35432	1622	20.8682	142.378	53	728.9	17.9331	0	0.151708
成都市	0.169648	4838.33	4.58364	0.0218875	0.308144	0.669969	142390	52191	5.66396	2.3747	1345	20.157	103.167	70.3333	771.212	11.0649	0	0.169648
自贡市	0.133694	6092	2.97217	0.102017	0.395057	0.502925	1600	6797	3.64659	1.19679	644	20.5591	131.925	67.3333	369.836	8.97125	0	0.133694
攀枝花市	0.112023	6067.33	4.6443	0.0706278	0.524183	0.405189	908	12391	5.55372	1.28099	402	21.577	69.0991	67.3333	1859.78	22.3629	0	0.112023
绵阳市	0.120173	6548	3.17489	0.101198	0.388418	0.510384	6523	17357	3.58932	1.59548	729	19.3324	128.575	64.3333	1228.7	20.24	0	0.120173
广元市	0.107035	4896	2.18619	0.166888	0.393953	0.43916	1772	8593	3.99567	1.43723	629	20.5188	129.435	53.6667	917.633	20.0096	0	0.107035
乐山市	0.126635	5757	3.1832	0.0938373	0.422561	0.483602	1911	3198	3.23418	1.48418	608	14.2826	128.69	62.6667	1063.03	18.8168	0	0.126635
巴中市	0.0937054	4836.67	1.39435	0.190383	0.294969	0.514648	1183	1384	3.1107	0.797048	571	21.0076	149.223	49.6667	800.985	19.5647	1	0.0937054
贵阳市	0.160722	8821.67	3.40927	0.0396641	0.364484	0.595852	25082	9020	3.48247	3.30384	895	19.4035	176.689	44	1180.7	14.1469	0	0.160722
六盘水市	0.122837	5001	2.40336	0.116284	0.444853	0.438866	2404	5515	2.46535	2.67327	417	18.9595	141.401	42.6667	1715.39	19.0498	1	0.122837
遵义市	0.127615	5937.67	2.98298	0.110212	0.448835	0.440954	5881	7278	2.26626	2.37821	670	19.9071	166.651	43.6667	980.36	19.0183	0	0.127615
安顺市	0.116832	5122.33	2.18949	0.131674	0.299239	0.569078	2030	2091	1.58704	2.27935	530	20.5944	190.069	48.3333	1199.5	17.7478	1	0.116832
昆明市	0.146082	5436	4.2794	0.0349522	0.306212	0.658836	27745	14757	4.95863	2.8818	751	20.7571	55.6859	60	2094.85	16.4796	0	0.146082
昭通市	0.0983415	7089.67	1.29845	0.0821292	0.391188	0.526683	2059	2482	1.39882	0.72888	553	18.2335	95.1865	53.3333	1700.16	21.8201	1	0.0983415
普洱市	0.105458	7293.67	1.86382	0.19077	0.234294	0.574937	2076	3966	2.04564	1.3195	700	23.0625	47.0815	50	1433.64	20.9039	0	0.105458
日喀则市	0.128598	7959.67	2.1865	0.104734	0.298994	0.610336	480	8378	2.05	1.175	259	8.38061	10.9428	65.3333	4984.09	16.672	1	0.128598
西安市	0.19754	13673.3	3.93489	0.0213839	0.324387	0.654229	109844	102695	4.65355	4.68287	1390	19.7699	76.3048	84.6667	1022.93	17.4975	0	0.19754
铜川市	0.132512	5205.67	2.83761	0.0308234	0.391026	0.5782	958	4207	5.66197	2.35211	470	18.7984	52.95	83	1124.06	14.8502	1	0.132512
宝鸡市	0.130324	5300	3.44663	0.0513773	0.573627	0.374996	3636	7895	3.3253	2.22892	716	18.4498	98.9662	74.3333	1354.17	19.0518	0	0.130324
咸阳市	0.15723	8917.33	2.82434	0.0737009	0.494162	0.432138	8018	6755	2.4596	2.89141	715	19.3282	70.7907	85	880.754	11.0169	0	0.15723
渭南市	0.142374	5230	1.99896	0.108948	0.404689	0.486363	3857	5346	3.39872	2.21109	678	16.7872	51.7687	87.3333	667.874	10.352	1	0.142374
延安市	0.148346	6345.33	3.78013	0.0338798	0.622913	0.343196	1974	3509	2.87281	3.33772	484	17.2224	43.6826	78	1240.52	18.3317	0	0.148346
汉中市	0.113536	5396	2.64405	0.132278	0.406626	0.461083	3354	3033	2.62617	2.09969	691	20.2304	121.979	59.6667	1133.06	22.5673	1	0.113536
榆林市	0.197222	8628.33	6.09576	0.0233329	0.696574	0.280094	3360	4887	2.66116	4.52617	664	16.8255	38.598	89.3333	1214.58	10.8239	0	0.197222
安康市	0.110415	5284.67	2.31807	0.124636	0.41703	0.458333	2728	2330	3.21285	2.3012	773	20.5531	108.778	54	1039.07	25.1161	1	0.110415
商洛市	0.10564	5934.67	1.83059	0.107309	0.39321	0.49948	1623	1504	2.7561	1.85366	480	18.4579	76.687	66.6667	1085.65	23.8943	1	0.10564
兰州市	0.174541	13030.3	3.72629	0.0141612	0.331726	0.654112	8109	5760	4.52403	2.94737	749	12.6279	54.6499	80	2092.04	14.5562	0	0.174541
金昌市	0.196978	4781	4.70705	0.0279079	0.703732	0.268408	476	1388	8.18182	5.29545	413	13.3454	44.8308	80.6667	1941.58	7.88281	0	0.196978
白银市	0.153739	5650	1.74225	0.114604	0.396647	0.488825	1089	1751	5.25828	2.48344	1165	13.3775	53.445	76.6667	1859.65	11.7631	1	0.153739
武威市	0.154014	6886.33	1.75425	0.207754	0.178783	0.613462	1176	6759	3.69863	2.84247	488	13.2408	39.7912	84	1887.76	9.06703	1	0.154014
张掖市	0.145716	3577.67	2.0615	0.168448	0.209144	0.622365	1679	2209	4.66372	3.86726	449	14.5816	31.1547	77.6667	2603.4	14.5642	1	0.145716
平凉市	0.122571	6907.67	1.26739	0.100729	0.285635	0.613593	1194	1449	4.59239	1.58696	483	16.0195	83.4543	71	1546.74	14.7458	1	0.122571
酒泉市	0.170777	5692	3.07642	0.0720638	0.450475	0.477461	1182	4118	4.72642	3.64151	546	14.9497	17.0729	87.6667	2125.22	7.49986	0	0.170777
庆阳市	0.139063	8031.67	1.71257	0.0726683	0.489098	0.438233	1890	1389	5.12385	2.8578	495	16.7352	63.8564	70.6667	1419.54	16.4093	0	0.139063
定西市	0.117255	6022.67	0.85373	0.0799944	0.171191	0.748815	1703	1266	3.80952	1.28175	411	11.926	69.3294	69	2281.75	16.0074	1	0.117255
陇南市	0.0986395	7763	0.991667	0.103361	0.262605	0.634454	1540	1555	4.54167	1.4625	453	17.6947	92.4824	46	1794.85	25.0697	1	0.0986395
西宁市	0.149297	10194.7	3.14684	0.0193369	0.296023	0.68464	3381	7812	4.04453	1.76518	789	10.605	54.4141	70	3128.23	17.4812	0	0.149297
海东市	0.13103	8972	1.60243	0.0755747	0.424356	0.500023	495	3137	2.69853	1.63235	482	10.0861	54.7477	61	2773.63	19.1466	1	0.13103
银川市	0.186044	7206	3.6199	0.0214336	0.434642	0.543925	5290	7446	4.86713	4.51399	585	17.8328	35.1894	86.6667	1272.35	6.26903	0	0.186044
吴忠市	0.145847	5724	2.34609	0.0873487	0.475846	0.436805	796	8463	2.87681	1.99275	473	17.2418	40.4412	96.3333	1463.52	6.41259	1	0.145847
北京市	0.332042	58446.7	13.5921	0.0023964	0.174994	0.822609	40674	60341	4.4847	3.08725	1681	22.9624	88.5764	66.6667	364.889	13.3225	0	0.332042
天津市	0.259238	18992.7	8.23183	0.0122592	0.352456	0.635285	36789	39561	3.14059	5.7765	1313	24.6876	113.237	80.3333	19.9923	2.68078	0	0.259238
石家庄市	0.158714	14769.7	4.27696	0.061157	0.321636	0.617207	22844	81094	4.88434	1.121	773	23.8434	85.1996	86.6667	253.471	9.03486	0	0.158714
唐山市	0.180756	10319.7	7.66943	0.0606337	0.553827	0.385539	9146	85994	3.81606	1.53756	768	23.7976	117.611	79.3333	60.5229	4.98668	0	0.180756
秦皇岛市	0.139638	11933.3	4.30672	0.0900089	0.347398	0.562593	5052	24867	4.54459	1.08599	427	23.1496	146.881	73.6667	233.389	11.3078	0	0.139638
邯郸市	0.15088	10245.7	3.24081	0.0772232	0.474554	0.448223	8967	34148	2.06589	1.56429	853	24.5695	89.8806	83	219.703	6.98154	0	0.15088
邢台市	0.135106	8020.67	2.37764	0.108879	0.415711	0.475404	6539	23844	1.88608	1.17018	636	24.5023	84.5953	88	151.283	5.86623	0	0.135106
保定市	0.137946	9791.33	2.2129	0.0948394	0.345866	0.559294	10624	36284	2.17662	1.44069	871	23.2817	94.9033	84.6667	332.738	10.0928	0	0.137946
张家口市	0.128948	8146	2.97184	0.128798	0.283976	0.587226	4719	27374	3.26699	0.968447	451	20.6457	77.0987	67.3333	1253.38	11.077	0	0.128948
承德市	0.137701	9833.67	3.49672	0.157845	0.361875	0.48028	2706	23166	4.03881	1.72537	603	20.0733	85.6079	54.3333	944.264	16.2713	0	0.137701
沧州市	0.159287	10649	4.17959	0.0644686	0.394513	0.541018	4234	14968	2.54795	1.45342	635	25.101	122.072	80.3333	10.9932	2.18001	0	0.159287
廊坊市	0.167907	12437.7	4.42623	0.0628807	0.283951	0.653169	6094	10256	4.17851	1.63206	700	24.5798	103.492	80	13.838	2.39602	0	0.167907
衡水市	0.138118	7804.33	2.80356	0.124884	0.362704	0.512412	3805	18424	2.03088	1.07838	501	24.95	98.8092	81.3333	20.8708	3.20466	0	0.138118
太原市	0.164859	10402.7	6.76805	0.00683219	0.389341	0.603827	17329	33947	7.17481	2.22368	815	22.329	76.6273	97.6667	1250.1	13.8356	0	0.164859
大同市	0.131422	6047.33	3.78839	0.557987	0.401652	0.557987	2672	37061	5.37097	0.980645	590	19.9986	83.099	70.6667	1297.04	11.203	1	0.131422
晋城市	0.13793	8998	6.0653	0.0284574	0.572009	0.399458	2601	5961	4.36073	1.22374	451	23.3601	93.6258	80.3333	990.435	14.9515	0	0.13793
朔州市	0.143055	3765.67	6.09308	0.0476879	0.427746	0.52467	1846	7859	4.6478	1.1195	437	19.5147	82.9298	73.6667	1334.26	9.26108	0	0.143055
晋中市	0.136265	7734	3.80902	0.0636141	0.486232	0.450115	3755	20397	4.52959	1.73077	727	22.2534	70.6115	87	1176.47	14.0343	0	0.136265
运城市	0.138085	6101	2.97589	0.138147	0.38105	0.480803	5123	16995	5.51363	2.44654	552	23.4171	99.3772	76	618.565	10.6672	1	0.138085
忻州市	0.126396	6569.33	3.38439	0.0453647	0.494947	0.459688	4143	9578	3.78439	1.44238	530	19.8627	91.9593	78.3333	1400	15.1663	1	0.126396
临汾市	0.120393	7430.33	3.26826	0.0597303	0.467206	0.473064	3291	13572	3.39547	1.31234	479	22.8328	88.9116	97.3333	1005.43	14.69	0	0.120393
吕梁市	0.123169	5022	4.08938	0.0362836	0.626848	0.33694	4868	13703	3.97935	1.64897	439	22.4154	91.3617	79	1237.41	15.9213	1	0.123169
呼和浩特市	0.177737	11775.7	7.0458	0.022544	0.322939	0.654517	6093	7910	4.88986	2.11014	615	20.1148	86.8151	72	1375.95	9.18998	0	0.177737
包头市	0.18802	8178.33	9.22878	0.017593	0.486605	0.495802	2720	3114	6.30996	1.81181	713	19.9105	54.4804	73.3333	1397.38	6.29172	0	0.18802
乌海市	0.201059	5487.33	9.0875	0.00550206	0.694242	0.300255	485	2343	5.83929	4.16071	533	22.6538	17.8269	80.3333	1188.49	6.64427	0	0.201059
赤峰市	0.169047	9212.67	3.31114	0.106227	0.345668	0.548105	3195	24330	6.19059	2.67574	869	19.4357	61.2141	47	856.547	8.25033	0	0.169047
通辽市	0.162218	6490.33	3.29223	0.106247	0.334268	0.559474	2219	12802	2.5331	2.70035	627	21.1754	83.8836	45.3333	327.978	5.35984	0	0.162218
鄂尔多斯市	0.260384	7715.67	15.106	0.0141469	0.628849	0.357005	2346	4765	6.0787	5.76389	532	21.4173	57.581	79.6667	1296.15	4.60535	0	0.260384
呼伦贝尔市	0.167479	4771.33	3.81304	0.106847	0.338945	0.55422	2080	21827	6.03125	3.16071	605	16.5252	106.344	39.6667	693.484	8.21727	0	0.167479
巴彦淖尔市	0.169318	5723	4.18636	0.171087	0.377385	0.451528	1330	2535	6.65584	3.61688	502	21.1281	32.0066	73	1271.3	6.28584	0	0.169318
乌兰察布市	0.161671	4916.67	3.8	0.0884056	0.4463	0.465232	1444	3963	3.51176	3.15294	496	19.2084	74.57	70	1405.77	6.84703	1	0.161671
沈阳市	0.169326	10278	5.71301	0.0361657	0.347724	0.616111	20021	41018	6.62073	1.25028	912	22.3337	166.534	57	54.1517	5.2635	0	0.169326
大连市	0.195644	15495.7	7.69409	0.0570995	0.434169	0.508732	19034	66496	11.7517	2.10604	851	23.4288	132.378	65	77.4901	7.22649	0	0.195644
抚顺市	0.11994	4964.33	3.29731	0.052992	0.443339	0.48182	1958	8433	5.19355	1.41935	377	22.0356	168.543	54.6667	411.218	13.5287	0	0.11994
本溪市	0.124974	5439.33	4.97576	0.0488733	0.496194	0.454933	1012	6478	7.37879	1.56061	385	22.3238	156.223	45	467.538	17.3542	0	0.124974
盘锦市	0.197756	4458	7.71756	0.0613254	0.562018	0.376657	1317	6579	7.69466	4.06107	543	23.0371	160.139	60.6667	8.68639	1.59209	0	0.197756
铁岭市	0.129838	3891	2.08908	0.198311	0.292035	0.509453	2055	13703	5.72269	2.28992	351	21.9102	181.55	50	185.426	8.35925	1	0.129838
朝阳市	0.129546	4908.67	2.27491	0.187165	0.308623	0.504212	3143	16041	10.0557	1.61672	657	21.6452	104.019	51.3333	456.113	10.307	1	0.129546
葫芦岛市	0.125707	5535.33	2.40329	0.139384	0.364897	0.49589	2122	22779	5.19753	1.65021	472	22.5927	135.425	58.6667	224.194	10.8068	0	0.125707
鹤岗市	0.128149	1979.67	2.60449	0.124676	0.305479	0.493831	911	3055	7.10112	1.66292	420	20.1543	191.649	40.6667	184.92	7.31318	1	0.128149
双鸭山市	0.124512	2806	2.375	0.142456	0.378947	0.418246	969	3557	5.075	1.30833	387	20.5316	181.433	40	141.156	7.3098	1	0.124512
大庆市	0.168105	5280.67	6.6982	0.0538102	0.493421	0.378927	3605	18784	6.83813	1.44604	613	20.5206	110.26	43	129.948	4.4847	0	0.168105
上海市	0.229138	11852.3	12.4062	0.001719	0.257482	0.740799	36467	45786	3.2291	1.83441	1628	24	210.691	60	7.73784	1.99981	0	0.229138
南京市	0.311075	29975.3	12.7758	0.0149231	0.348985	0.636092	64429	42023	3.58584	6.3412	1371	27.0636	84.5945	72	25.7802	4.09657	0	0.311075
无锡市	0.278269	14822.3	13.4437	0.00773256	0.469817	0.522452	15337	45404	4.56434	6.90214	982	27.5802	155.937	78.3333	21.7649	3.16884	0	0.278269
徐州市	0.231109	10709.7	6.56606	0.0728248	0.395808	0.531367	12289	120880	2.85132	6.35022	940	25.6303	118.775	64.6667	28.4052	3.99895	0	0.231109
常州市	0.272379	15598.3	11.7189	0.0140605	0.475034	0.510912	7329	18722	3.44508	7.32386	849	27.4461	138.13	81	18.5217	3.14941	0	0.272379
苏州市	0.299877	21713.7	12.8575	0.00576211	0.462819	0.531419	29503	54914	2.58275	7.38824	1110	27.8088	184.9	72	7.70401	1.88835	0	0.299877
南通市	0.249577	16301.3	10.7965	0.0347855	0.487014	0.4782	7612	36536	3.78784	4.9599	1008	27.2035	164.762	66	8.37707	1.86377	0	0.249577
连云港市	0.211722	10582	5.667	0.10186	0.415771	0.43578	5333	47800	4.68478	5.81304	451	25.5293	147.967	64.6667	18.4724	2.56589	0	0.211722
淮安市	0.236036	10498.3	6.92958	0.0630655	0.414128	0.522809	148011	30265	3.34211	6.06579	842	26.158	127.898	59	14.5934	2.24714	0	0.236036
盐城市	0.210585	12136.7	7.02793	0.0876024	0.401135	0.511262	6031	32974	1.96721	4.31893	703	26.2002	136.384	59	9.21461	2.00085	0	0.210585
扬州市	0.255395	14104.7	10.543	0.0319681	0.486854	0.492845	5684	29887	3.35746	6.23026	828	26.7216	110.609	72.3333	11.1464	2.38263	0	0.255395
镇江市	0.25131	9759.33	11.1381	0.0241264	0.488699	0.487175	4361	26813	4.43925	7.04984	666	27.1669	110.498	75.6667	25.8518	3.99123	0	0.25131
泰州市	0.222066	12904	9.85531	0.0306806	0.4923	0.477017	4980	27210	3.24115	3.93363	668	26.9484	132.64	62.3333	9.32959	1.98889	0	0.222066
宿迁市	0.210485	10673.3	5.19782	0.0685505	0.456524	0.474926	9688	44333	3.72345	5.36473	759	25.9738	127.543	63.6667	11.9783	2.28063	0	0.210485
杭州市	0.215138	7859.67	10.9866	0.0170329	0.29321	0.689757	95992	18868	3.59566	5.6416	1340	27.6279	184.753	72	271.236	17.1948	0	0.215138
宁波市	0.226667	18640	10.9691	0.0233429	0.472936	0.503721	19252	45339	2.63694	4.22611	998	27.7105	248.643	54	121.544	11.0336	0	0.226667
温州市	0.189706	18074.3	5.73823	0.0190806	0.422087	0.558832	15622	9119	3.98957	5.07821	797	28.3344	171.29	50	348.283	17.7194	0	0.189706
嘉兴市	0.254655	29567.7	8.4251	0.0185587	0.536347	0.445094	7787	22867	2.00739	4.6525	774	28.1775	214.18	71.6667	7.33723	1.60026	0	0.254655
湖州市	0.183702	5983	7.74196	0.0361052	0.503174	0.460706	5390	15459	3.02967	4.29674	883	27.6128	182.182	77.3333	113.236	9.16725	0	0.183702
绍兴市	0.192284	16152.7	9.26456	0.0324427	0.466848	0.500719	5620	22480	2.42722	3.40832	605	28.0156	204.581	61.6667	170.597	12.8069	0	0.192284
金华市	0.191189	10106	5.43718	0.0278119	0.397549	0.57464	14707	16552	3.60623	6.2238	1002	27.9809	185.878	60	292.58	15.1074	0	0.191189
衢州市	0.157537	9734	5.87171	0.0401793	0.426062	0.533759	2475	8842	3.98684	3.77193	708	27.8254	163.298	62.6667	332.412	17.083	0	0.157537
舟山市	0.218353	22197.7	10.2862	0.0717399	0.431277	0.496983	2341	6164	4.08621	3.60345	770	27.1005	271.175	41.6667	51.0651	11.3276	0	0.218353
台州市	0.181374	17825.3	6.30611	0.0427534	0.440575	0.516672	5715	11656	3.65309	3.9095	752	27.7085	238.331	46.3333	234.434	15.7974	0	0.181374
丽水市	0.159845	12769	4.9592	0.0560028	0.37355	0.570447	4478	6887	2.91633	4.79283	807	28.1726	162.347	44.6667	626.037	22.9978	0	0.159845
合肥市	0.223841	14900.3	8.75844	0.0232275	0.364222	0.61255	35866	16589	3.21131	3.69157	1036	26.6228	53.1425	58	37.2145	3.99256	0	0.223841
芜湖市	0.200313	9822.67	8.7314	0.0309166	0.486131	0.482952	51898	6286	2.23562	2.79178	899	26.6117	74.4771	66.6667	30.6175	4.17489	0	0.200313
蚌埠市	0.170426	7447.67	4.68424	0.10163	0.379609	0.518761	3951	5767	2.12727	2.32121	1173	26.53	90.5088	65	17.7939	3.09516	0	0.170426
淮南市	0.14575	6195	3.52508	0.07724	0.41644	0.50632	2665	2684	2.19802	1.53135	581	26.6608	54.085	67.3333	25.2153	2.6586	0	0.14575
马鞍山市	0.176833	8681	8.58384	0.0305861	0.509614	0.4598	2182	4048	3.19444	1.80093	498	26.9225	68.2137	70	25.3262	4.13899	0	0.176833
淮北市	0.154276	7524.67	4.56447	0.0629448	0.41637	0.520796	4989	2099	2.46193	1.70051	616	26.2327	114.16	60	26.0465	3.49538	0	0.154276
铜陵市	0.162989	7857	6.37893	0.0375521	0.48899	0.473457	1651	3947	1.58015	1.87023	557	26.0803	72.5216	58.6667	43.8939	5.96532	0	0.162989
安庆市	0.153476	8485.33	4.79307	0.0768946	0.449075	0.474031	5331	5822	1.79856	2.08153	834	26.4258	71.2549	59.6667	211.932	9.78061	0	0.153476
黄山市	0.135217	8761	5.19098	0.0663384	0.360371	0.573291	1686	2229	1.67669	1.76692	815	22.812	181.619	44.3333	377.549	19.4269	0	0.135217
滁州市	0.164414	7201	6.41396	0.0566981	0.50575	0.437564	5126	7652	1.7619	1.83709	612	26.6316	81.1907	66.3333	42.9555	4.13795	0	0.164414
阜阳市	0.141314	7390	2.80537	0.110546	0.384716	0.504738	8248	14955	2.1061	1.27683	762	26.6323	87.6173	62	30.3064	4.02071	1	0.141314
宿州市	0.148517	6687.67	3.14925	0.124685	0.369176	0.506139	6141	10946	1.89118	2.05816	680	26.064	112.743	62.3333	28.1408	4.01372	0	0.148517
六安市	0.138885	7353.67	3.24305	0.106553	0.385685	0.507761	5045	4834	1.29157	1.84282	827	26.5571	72.5155	59.6667	210.815	9.89037	0	0.138885
亳州市	0.15242	6295	3.00774	0.116845	0.363815	0.519347	7440	20399	2.232	2.744	495	26.4545	84.9814	62.6667	26.1834	3.94231	1	0.15242
池州市	0.149476	9226	5.4403	0.0640604	0.473388	0.462551	2171	4520	2.92537	2.64925	530	25.4923	133.895	64	184.901	14.4951	0	0.149476
宣城市	0.138894	8239	5.4252	0.071813	0.493106	0.435081	2781	10360	2.668	1.6	527	25.7121	154.329	57.3333	207.426	12.8595	0	0.138894
福州市	0.18664	24025.3	9.17305	0.0492467	0.415027	0.535726	34512	12628	4.30409	1.03846	852	28.141	113.722	40	344.249	15.6433	0	0.18664
厦门市	0.280551	49898.7	10.2206	0.00378145	0.385398	0.610821	25904	11341	3.89768	3.23552	804	28.8387	116.718	47.6667	146.056	9.81804	0	0.280551
莆田市	0.161046	12887.3	7.12181	0.0417786	0.503377	0.454849	5888	17506	3.95327	1.30218	890	26.5234	103.133	50.3333	317.03	13.3138	0	0.161046
三明市	0.150992	10522.3	8.25542	0.0943958	0.542012	0.363597	3965	4167	3.12851	1.34137	956	27.3257	134.573	47.3333	554.708	17.9228	0	0.150992
泉州市	0.167831	13663.7	9.50253	0.0171681	0.559527	0.423305	15303	10527	3.19113	0.963595	785	25.9323	107.5	54.3333	438.084	15.0654	0	0.167831
漳州市	0.149708	13054.3	7.36507	0.0887599	0.482204	0.429028	7185	7898	3.42376	1.06535	689	28.4434	147.803	56.6667	285.036	14.0327	0	0.149708
南平市	0.119781	8923.33	5.55851	0.151006	0.365521	0.483473	10075	9944	1.76493	0.988806	683	28.3003	180.961	43.3333	498.772	18.6747	0	0.119781
龙岩市	0.153681	13694	8.04795	0.0852355	0.461297	0.453468	19659	3028	3.37363	1.68132	581	28.0307	156.003	44.6667	580.643	17.7604	0	0.153681
宁德市	0.142854	13133	6.83241	0.10092	0.519508	0.379573	3686	6878	2.60635	1.40952	654	28.3017	131.474	48	562.664	18.1397	0	0.142854
南昌市	0.184688	12101.3	7.75634	0.0296387	0.470535	0.499826	19703	6145	2.16294	1.88339	953	28.7507	116.497	63	35.9448	3.87672	0	0.184688
济南市	0.255683	15550	8.96369	0.0327512	0.331588	0.635661	44461	32066	6.07792	7.36147	861	23.582	183.153	83.6667	161.4	7.27703	0	0.255683
青岛市	0.268077	16235.3	10.1982	0.0324654	0.346557	0.620977	42192	41217	7.49951	6.88922	998	24.9322	102.528	64.3333	51.0542	5.09039	0	0.268077
淄博市	0.188995	8837.67	6.51758	0.0390419	0.486006	0.474953	7957	9902	4.9087	4.53503	693	24.2141	170.644	85	225.322	8.6721	0	0.188995
枣庄市	0.15688	8768.33	3.86912	0.0951335	0.422028	0.482839	5575	19508	3.28756	2.63731	542	25.0339	148.443	76.6667	96.1621	5.98002	0	0.15688
东营市	0.251333	7895.67	11.5584	0.0525066	0.579354	0.368139	4478	4368	4.6895	6.63014	744	24.8004	137.382	80.6667	10.032	2.55738	0	0.251333
烟台市	0.195963	10026.7	8.68694	0.0484862	0.417651	0.533863	12828	25892	6.17183	3.28732	609	24.7282	78.5431	67.6667	100.487	7.26953	0	0.195963
潍坊市	0.197687	6959.33	5.33206	0.0922346	0.39732	0.510446	15552	56858	4.88711	5.28435	792	24.8993	133.809	69.6667	93.6244	5.47214	0	0.197687
济宁市	0.187819	8945.67	4.41618	0.108542	0.407863	0.483595	10877	22203	2.25718	4.45455	755	24.7418	137.358	73.6667	64.0079	4.4198	0	0.187819
泰安市	0.188634	10636	4.09891	0.127682	0.366753	0.505565	6062	17641	2.23905	4.72445	738	22.6356	172.193	84.3333	160.582	6.46877	0	0.188634
威海市	0.18639	9535.33	8.45151	0.0593684	0.397046	0.543586	5097	12139	7.26804	2.35739	643	23.8315	78.9862	62	59.2924	6.59751	0	0.18639
日照市	0.190238	10636	5.28687	0.0744491	0.399026	0.526525	4737	7653	3.90909	4.50842	662	24.7633	145.216	68	130.265	6.61856	0	0.190238
临沂市	0.169116	9466.33	3.60879	0.0925286	0.373647	0.533827	12873	29380	3.09882	3.39438	906	24.8711	174.65	73.3333	152.582	6.7893	0	0.169116
德州市	0.175284	9179	4.53708	0.101324	0.410993	0.487683	5055	11374	2.53476	3.30838	614	24.8179	137.747	83.6667	18.6967	3.19634	0	0.175284
聊城市	0.18569	11550	3.21924	0.159592	0.339586	0.500822	9324	9592	2.04034	4.78487	504	24.9167	135.472	76	32.5045	4.13864	0	0.18569
滨州市	0.181761	7626	5.20911	0.0860354	0.424525	0.489439	4682	9203	3.89567	3.64631	684	24.8147	141.493	88	14.5113	2.30342	0	0.181761
菏泽市	0.156493	5894	3.41177	0.103176	0.39842	0.498405	9241	9476	2.16932	2.93523	609	25.2841	112.351	75.3333	47.0632	4.38988	1	0.156493
郑州市	0.214757	13588.3	7.39183	0.0128295	0.393572	0.593599	35881	31355	3.0206	3.67829	1541	25.2453	98.4019	80.3333	227.609	6.72302	0	0.214757
开封市	0.149509	6982	3.93863	0.150482	0.381295	0.468224	4027	4519	1.95859	1.69772	650	25.7744	83.9659	75.6667	67.4406	3.75507	0	0.149509
洛阳市	0.16771	9191.33	5.765	0.0519595	0.442238	0.505802	8213	11596	2.53116	3.43484	820	24.041	92.3538	75	631.058	14.079	0	0.16771
平顶山市	0.143896	6147	3.97653	0.0788947	0.463481	0.457625	3489	3531	1.99198	1.9519	560	25.3042	57.1547	67.6667	244.312	7.84825	0	0.143896
安阳市	0.159693	6312.67	3.26464	0.0974779	0.440576	0.461946	3963	7864	1.61496	3.43066	770	24.8219	88.5063	84	198.379	6.979	0	0.159693
鹤壁市	0.167001	7472.33	5.11401	0.0694856	0.591431	0.339083	1816	5103	2.69427	2.92357	703	24.88	86.509	80	137.486	6.92655	0	0.167001
新乡市	0.156401	7246.33	3.72696	0.0878624	0.449762	0.462372	4883	23664	2.88179	1.88498	1151	25.079	84.0761	79.6667	141.007	5.8725	0	0.156401
焦作市	0.158418	5531	4.59872	0.0624247	0.423716	0.513859	2921	6591	2.125	3.09091	593	24.3688	94.726	82	188.397	7.55309	0	0.158418
濮阳市	0.15323	8179	3.4666	0.119779	0.372872	0.507349	2896	6378	1.81963	1.71353	828	25.1452	113.061	71.6667	48.0357	3.57107	1	0.15323
许昌市	0.160481	6305	6.31902	0.0536938	0.530623	0.415684	3857	8011	1.72831	1.52968	701	25.705	70.9972	67.3333	119.169	4.7842	0	0.160481
漯河市	0.156116	5907	5.36781	0.0809011	0.426688	0.492411	1952	2709	1.79747	1.44304	795	25.9389	62.2187	67.3333	62.2474	3.73025	0	0.156116
三门峡市	0.140676	6086.67	5.90142	0.0943774	0.49914	0.406482	1896	3107	3.56373	2.5049	431	22.8001	99.9736	69.6667	867.647	17.25	0	0.140676
南阳市	0.158952	8712.33	3.37791	0.190389	0.316094	0.493517	6086	9536	1.47119	2.86523	1128	25.2278	72.4298	64.6667	304.692	10.0586	0	0.158952
商丘市	0.136114	5939.67	2.94729	0.17764	0.389525	0.43284	5751	6966	1.24552	1.03964	837	25.9351	101.563	63.6667	45.4669	4.60303	1	0.136114
信阳市	0.15147	6917.67	3.5822	0.188253	0.358853	0.45289	3695	5394	1.1875	2.46635	741	26.6736	55.2811	56.3333	112.297	6.96108	1	0.15147
周口市	0.1373	4969.33	2.9602	0.188244	0.406827	0.404932	5553	12827	0.925721	1.15078	894	26.3638	68.3362	61.3333	44.7106	4.50353	1	0.1373
驻马店市	0.142297	6462	3.36595	0.19097	0.298619	0.405335	3788	5564	1.51783	1.79601	482	26.0168	53.0706	61	90.7969	5.00548	1	0.142297
武汉市	0.226765	16923.3	9.99005	0.0264854	0.365145	0.608369	42831	22760	3.70803	2.897	1231	27.7914	32.8024	75	36.5224	4.19094	0	0.226765
黄冈市	0.134059	6179	3.00945	0.185989	0.362979	0.451032	5433	15114	2.11226	2.17444	563	26.612	41.763	75.3333	172.48	10.0032	1	0.134059
长沙市	0.190992	10343.7	9.5298	0.0285345	0.376281	0.595185	84721	54770	4.18588	2.5169	1061	28.6132	85.5043	69.6667	168.08	10.6186	0	0.190992
株洲市	0.141763	6609	6.37713	0.0530019	0.466893	0.480101	4724	9621	3.48205	2.11538	650	28.0069	179.171	67	305.531	13.1759	0	0.141763
湘潭市	0.153166	5725.33	6.76689	0.0586404	0.493234	0.448126	2988	7929	3.80952	1.8315	557	26.4747	110.053	64.6667	111.216	8.18261	0	0.153166
衡阳市	0.132955	5720	4.20236	0.107527	0.325459	0.567014	6568	13156	2.26506	1.44127	820	26.5411	161.348	59.6667	159.093	9.95493	0	0.132955
邵阳市	0.108364	5387.67	2.67683	0.144465	0.271207	0.584328	5199	19452	1.97866	1.40396	644	28.5174	131.383	54	558.215	14.772	1	0.108364
岳阳市	0.155621	6755	6.10162	0.0888029	0.409256	0.501941	5459	12098	3.00396	2.16436	707	28.5245	52.2258	67	129.45	8.25369	0	0.155621
常德市	0.144846	6647.67	5.6036	0.102545	0.399736	0.497719	4523	11762	3.24811	1.88068	625	27.6483	86.5668	63	187.146	10.1203	0	0.144846
张家界市	0.120015	6965	2.85737	0.118415	0.139252	0.742333	1556	2287	3.625	2.81579	549	27.1939	92.9916	45	546.953	19.5077	1	0.120015
益阳市	0.127907	5986.67	3.75914	0.142371	0.432863	0.424772	3930	15330	2.44416	1.84935	492	28.0381	73.0891	61	201.59	11.6789	0	0.127907
郴州市	0.128645	6250.33	4.29703	0.0872199	0.385975	0.5268	4170	12339	3.00427	2.09829	811	28.4293	138.226	55	502.381	15.2657	0	0.128645
永州市	0.11574	5973.33	3.03945	0.155049	0.313872	0.531079	3704	15132	2.16792	1.7434	676	29.1382	129.294	50.3333	421.397	14.5523	1	0.11574
怀化市	0.114696	5438.67	2.85207	0.121891	0.282052	0.596057	3514	4817	2.48035	2.09825	612	27.9485	102.892	49	434.495	16.7289	1	0.114696
娄底市	0.119855	5782.67	3.51621	0.0999918	0.386067	0.513949	4132	17149	3.21932	1.49608	636	27.6485	114.824	52.3333	348.973	13.8182	1	0.119855
广州市	0.271871	34565.7	10.6879	0.00941779	0.259372	0.73121	144111	43417	10.5902	4.33885	1333	29.5702	231.26	70.3333	108.351	9.19585	0	0.271871
汕头市	0.143362	9885.33	3.96224	0.0403078	0.480445	0.479247	3134	8069	2.05455	1.46727	719	29.5843	181.96	46.6667	54.8318	6.12368	0	0.143362
江门市	0.157332	7305.67	5.28304	0.0774806	0.439677	0.482842	2543	12267	3.99792	3.38333	950	29.0037	310.119	63.6667	79.4923	9.37055	0	0.157332
湛江市	0.142609	9001	3.59643	0.170859	0.38741	0.44173	2462	14800	1.51719	1.61461	708	28.6339	245.991	36.3333	33.8329	4.89896	0	0.142609
茂名市	0.120124	7115	4.23142	0.189062	0.333649	0.477281	2288	10953	1.34951	0.94822	640	28.4772	220.783	35.6667	195.182	11.8242	0	0.120124
梅州市	0.117885	5836	2.39016	0.181872	0.320263	0.497865	3057	5080	2.97674	2.65375	597	29.0289	158.03	44.3333	299.795	15.5906	0	0.117885
汕尾市	0.129154	7104	3.3985	0.138153	0.365363	0.496484	1021	2382	1.15356	2.15356	536	29.2324	233.964	44.6667	127.578	9.6443	0	0.129154
河源市	0.129509	6601.67	2.99011	0.112896	0.348202	0.53889	1967	4048	1.60211	2.92254	767	28.962	163.003	51	297.343	14.8546	1	0.129509
阳江市	0.128463	5964.33	4.15617	0.169448	0.406883	0.423661	1695	7669	1.65134	2.16092	682	28.6137	302.945	39.6667	143.778	11.5751	0	0.128463
潮州市	0.10653	6274.67	3.43245	0.0942254	0.483993	0.421792	677	1998	0.972763	0.51751	450	29.2324	169.528	53	200.828	11.7542	0	0.10653
揭阳市	0.11026	6487.33	2.86685	0.0881915	0.362237	0.549572	1477	4115	0.713262	0.453405	768	29.3436	216.899	52	146.818	9.5631	0	0.11026
云浮市	0.10454	6156	3.25408	0.186992	0.316449	0.496559	650	5988	4.28151	1.14286	644	28.8936	219.95	48.6667	209.693	15.9189	1	0.10454
南宁市	0.144882	11460.7	4.46646	0.0830495	0.240664	0.676287	10390	21470	4.27543	1.85143	938	28.7426	179.819	52	191.712	12.1873	0	0.144882
柳州市	0.129886	9025	5.92026	0.0466739	0.468165	0.485161	2910	8977	2.48558	1.34375	518	28.5821	183.541	53.6667	348.476	15.1509	0	0.129886
桂林市	0.101983	6461.33	3.41631	0.176038	0.245209	0.578754	3451	5538	2.47262	1.37931	489	28.8986	198.576	48	517.719	18.079	0	0.101983
梧州市	0.09996	5186.67	3.25816	0.123846	0.386134	0.49002	1188	6466	2.08511	0.929078	524	28.9432	197.517	51.3333	214.491	15.6958	0	0.09996
北海市	0.158401	6325	5.63211	0.125065	0.398756	0.476169	1776	11503	2.81081	2.54595	905	29.0522	275.047	40.6667	27.5492	5.25597	0	0.158401
防城港市	0.115638	5301	5.80571	0.10643	0.517421	0.376148	697	4669	2.0381	0.847619	371	28.7375	250.633	36	251.866	13.5264	0	0.115638
钦州市	0.108571	4506	3.39568	0.161312	0.302517	0.536171	1253	71003	1.34139	0.845921	438	28.8297	271.704	41	99.568	10.0624	0	0.108571
贵港市	0.109196	5698.67	2.5794	0.147537	0.366777	0.485686	1248	22960	1.73843	1.11574	544	29.0052	197.665	55	143.9	11.0299	0	0.109196
玉林市	0.106249	5495.33	2.54636	0.171529	0.274767	0.553704	1804	45386	1.67069	1.37241	475	28.7214	227.999	46.6667	179.046	13.1282	0	0.106249
百色市	0.103266	5026.67	3.09673	0.157311	0.421096	0.421592	1417	14398	2.65084	1.81006	600	26.5799	177.782	48.3333	744.948	20.9094	0	0.103266
贺州市	0.0971823	6059.33	3.14512	0.136182	0.369647	0.494155	777	7957	1.52736	0.845771	359	29.0833	168.982	48.3333	371.018	16.3245	0	0.0971823
河池市	0.0821275	4876	2.16433	0.170224	0.292772	0.537004	1211	9928	1.85088	1.04678	430	28.1202	174.09	46	542.405	21.893	1	0.0821275
来宾市	0.108194	4544.67	2.73106	0.165264	0.300303	0.534433	765	3163	2.36538	1.72596	513	28.8917	160.049	54	285.962	13.879	0	0.108194
崇左市	0.102804	5093	3.1444	0.137253	0.347485	0.515262	662	11785	2.37321	1.11962	514	28.4633	195.589	45	304.154	15.4021	0	0.102804
海口市	0.241585	14230	4.84993	0.0392711	0.139802	0.82093	40233	14287	7.00692	8.87197	730	28.4385	314.874	28	41.8002	4.08533	0	0.241585
重庆市	0.156514	12037	6.21748	0.0667816	0.395368	0.53785	15364	45043	6.05453	1.42287	1584	26.2952	105.806	59.3333	728.9	17.9331	0	0.156514
成都市	0.172362	4813.67	6.892	0.0344884	0.312815	0.652696	157801	53861	5.96134	2.48115	1332	24.5721	224.211	69.6667	771.212	11.0649	0	0.172362
自贡市	0.136131	7102	4.66454	0.147158	0.374405	0.478437	1681	6946	3.79518	1.25703	638	25.2631	176.68	64	369.836	8.97125	0	0.136131
攀枝花市	0.123167	6126.67	6.93372	0.0948175	0.521204	0.383978	943	12718	5.76033	1.3719	432	21.7535	179.844	49.3333	1859.78	22.3629	0	0.123167
绵阳市	0.120137	5970.33	4.87544	0.124974	0.381011	0.494015	6874	17818	3.77823	1.6386	711	23.5524	167.532	60.6667	1228.7	20.24	0	0.120137
广元市	0.104664	4900	3.48255	0.209865	0.370095	0.420041	1832	8888	4.30736	1.49784	565	24.9726	187.936	45	917.633	20.0096	0	0.104664
乐山市	0.1228	5688.67	4.87449	0.122382	0.417077	0.460548	2027	3314	3.37342	1.53481	588	18.5988	289.161	62.3333	1063.03	18.8168	0	0.1228
巴中市	0.0880088	4813.67	2.24369	0.250674	0.25944	0.489886	1263	1416	3.26937	0.826568	554	25.6997	225.138	41.3333	800.985	19.5647	1	0.0880088
贵阳市	0.165684	8816.33	5.17937	0.0492097	0.363591	0.587199	25979	9370	3.74624	3.5626	867	24.6067	134.643	43	1180.7	14.1469	0	0.165684
六盘水市	0.125751	4980.67	3.56874	0.124162	0.448088	0.427761	2530	5956	2.64026	2.87459	441	21.7398	177.496	42.6667	1715.39	19.0498	1	0.125751
遵义市	0.129592	5935.67	4.59587	0.138271	0.441333	0.420397	6106	7520	2.40091	2.57035	670	25.7502	126.182	49	980.36	19.0183	0	0.129592
安顺市	0.119108	5020	3.31647	0.166632	0.278258	0.555112	2127	2179	1.73279	2.46559	529	24.2903	179.42	43.6667	1199.5	17.7478	1	0.119108
昆明市	0.157123	4933	6.47009	0.0363794	0.303119	0.660502	29391	15489	5.26359	3.23404	733	21.1193	176.941	42	2094.85	16.4796	0	0.157123
昭通市	0.0921419	5792.67	1.97161	0.0946839	0.41397	0.491346	2146	2702	1.51081	0.791749	500	21.5859	148.014	48	1700.16	21.8201	1	0.0921419
普洱市	0.108476	7305	3.1166	0.213979	0.233032	0.552989	2165	4145	2.09544	1.39004	607	23.1646	186.066	25	1433.64	20.9039	0	0.108476
日喀则市	0.125735	7909.67	2.90212	0.136495	0.264031	0.537839	484	8468	2.15	1.2875	253	12.2041	80.7055	46.3333	4984.09	16.672	1	0.125735
西安市	0.20492	13915.7	5.89441	0.0231125	0.328581	0.648306	112969	104710	4.94985	5.03627	1360	23.8321	126.822	71.3333	1022.93	17.4975	0	0.20492
铜川市	0.133873	5051.67	4.3262	0.0417698	0.393704	0.564527	1016	4260	6.08451	2.50704	418	22.9355	95.082	69.6667	1124.06	14.8502	0	0.133873
宝鸡市	0.135028	5260	5.37723	0.0708588	0.561992	0.36715	3787	8187	3.49398	2.35843	731	22.7631	124.164	64	1354.17	19.0518	0	0.135028
咸阳市	0.160957	8944	4.48765	0.0949238	0.477331	0.427745	9282	7044	2.90404	3.11616	690	23.4851	106.655	74.6667	880.754	11.0169	0	0.160957
渭南市	0.143197	5221.67	3.18533	0.140971	0.395128	0.4639	4023	5623	3.83156	2.38166	714	20.9711	101.024	76.6667	667.874	10.352	1	0.143197
延安市	0.154183	6395	6.02268	0.0468187	0.630017	0.323165	2031	3774	3.08333	3.53947	442	21.6676	89.6468	65.6667	1240.52	18.3317	0	0.154183
汉中市	0.114285	5537.33	4.06414	0.137767	0.408144	0.454089	3614	3133	2.86916	2.2866	664	24.5039	190.179	51.6667	1133.06	22.5673	0	0.114285
榆林市	0.211638	8772.33	9.97455	0.028088	0.699845	0.272067	3534	5540	3.09642	4.67493	696	21.87	91.8074	75.3333	1214.58	10.8239	0	0.211638
安康市	0.111156	5314	3.61116	0.119298	0.422285	0.458418	3177	2416	3.37751	2.4739	760	25.0611	154.124	42	1039.07	25.1161	1	0.111156
商洛市	0.106148	5861	3.01741	0.119421	0.415103	0.465477	1667	1560	2.91707	2	479	22.6876	121.434	52.3333	1085.65	23.8943	1	0.106148
兰州市	0.175247	13020.7	5.32508	0.0221782	0.338285	0.639537	8746	6062	4.75515	3.08238	709	17.8397	63.9771	78.3333	2092.04	14.5562	0	0.175247
金昌市	0.203536	4921.67	7.09341	0.0799398	0.674346	0.245715	504	1517	8.45455	5.31818	483	18.7053	45.516	65.3333	1941.58	7.88281	0	0.203536
白银市	0.145924	5671	2.83132	0.216757	0.362665	0.420602	1119	1920	5.54305	2.52318	739	18.48	54.4161	59.3333	1859.65	11.7631	1	0.145924
武威市	0.152853	6895	2.86082	0.309376	0.160123	0.530502	1205	7022	4.12329	2.9589	521	18.86	42.3619	71.6667	1887.76	9.06703	1	0.152853
张掖市	0.147522	3623	3.50407	0.309577	0.183529	0.506895	1723	2470	4.90265	4.02655	504	19.6158	33.5038	71	2603.4	14.5642	1	0.147522
平凉市	0.11952	6858.67	2.09408	0.214321	0.270613	0.515066	1257	1519	4.83152	1.63043	524	20.4592	120.869	61.3333	1546.74	14.7458	1	0.11952
酒泉市	0.174215	5631	5.12075	0.172992	0.422808	0.404016	1226	4405	5.16038	3.80189	568	20.4292	16.1321	86.6667	2125.22	7.49986	0	0.174215
庆阳市	0.13858	8162.33	2.90674	0.135875	0.50752	0.356495	1961	1441	5.55963	2.91284	516	21.2594	100.878	60.3333	1419.54	16.4093	0	0.13858
定西市	0.113163	6107	1.5048	0.257087	0.148888	0.594024	1747	1327	3.99206	1.39286	458	16.7103	97.6257	66.3333	2281.75	16.0074	1	0.113163
陇南市	0.0946382	7791	1.57708	0.205284	0.243329	0.551387	1584	1766	4.675	1.52917	534	21.9609	127.869	48.6667	1794.85	25.0697	1	0.0946382
西宁市	0.15124	10463	4.65838	0.0362326	0.268264	0.695503	3625	8170	4.24696	2.02834	781	15.3004	87.272	74.3333	3128.23	17.4812	0	0.15124
海东市	0.126843	8418.67	2.61765	0.113287	0.409129	0.478596	514	3180	2.80147	1.74265	487	14.9468	82.6998	66	2773.63	19.1466	1	0.126843
银川市	0.192886	7128.33	5.56479	0.0375613	0.435499	0.526933	5583	8915	5.11538	4.83916	606	22.9632	21.5534	79.3333	1272.35	6.26903	0	0.192886
吴忠市	0.146291	4987.33	3.71551	0.117916	0.475036	0.407048	810	8799	2.96377	2.05797	555	22.3277	49.4391	78.3333	1463.52	6.41259	1	0.146291
北京市	0.392667	58940.3	18.3963	0.00276387	0.180498	0.816735	43251	60256	4.53449	3.21334	1701	4.09763	88.5764	64.5	364.889	13.3225	0	0.392667
天津市	0.309414	18723	11.3158	0.0143619	0.373001	0.612637	39567	49352	3.45926	6.09733	1271	6.30371	113.237	81.1667	19.9923	2.68078	0	0.309414
石家庄市	0.195948	14212	5.77429	0.0777776	0.324654	0.597569	23969	84297	5.09875	1.14769	877	6.62626	85.1996	91	253.471	9.03486	0	0.195948
唐山市	0.227242	9695.33	10.6614	0.0736884	0.552426	0.373885	9590	88187	4.01425	1.62047	740	5.23489	117.611	77.6667	60.5229	4.98668	0	0.227242
秦皇岛市	0.179364	11731.3	5.87185	0.129903	0.356386	0.513711	5271	25663	4.73248	1.14968	342	4.27625	146.881	62.8333	233.389	11.3078	0	0.179364
邯郸市	0.181961	10218.7	4.37279	0.0951444	0.464518	0.440337	9330	35405	2.26142	1.6068	788	8.33973	89.8806	99.6667	219.703	6.98154	0	0.181961
邢台市	0.167962	7947.33	3.41364	0.1365	0.395081	0.468419	6976	24880	2.01688	1.23769	622	8.02625	84.5953	92.5	151.283	5.86623	0	0.167962
保定市	0.173652	9755.67	3.22511	0.110846	0.362953	0.526201	11339	38189	2.31429	1.50563	816	4.85024	94.9033	89.3333	332.738	10.0928	0	0.173652
张家口市	0.169415	7936.67	4.19369	0.161072	0.277058	0.561871	5014	28211	3.36893	1.03398	421	0.865812	77.0987	53	1253.38	11.077	0	0.169415
承德市	0.17534	9483.67	5.06567	0.220153	0.340071	0.439776	2828	23841	4.21194	1.79403	432	0.665795	85.6079	56.6667	944.264	16.2713	0	0.17534
沧州市	0.197192	10699.7	5.70329	0.0799347	0.415141	0.5049	4472	15833	2.77123	1.53973	595	7.24528	122.072	87.6667	10.9932	2.18001	0	0.197192
廊坊市	0.209504	12268	6.47195	0.0608764	0.335932	0.603163	6445	10589	4.43898	1.6776	658	6.23214	103.492	78.8333	13.838	2.39602	0	0.209504
衡水市	0.172998	7816	4.04537	0.139686	0.342728	0.517586	4007	19116	2.15202	1.12352	472	7.47846	98.8092	91.6667	20.8708	3.20466	0	0.172998
太原市	0.205138	5918.33	9.62709	0.00874725	0.412583	0.57867	18814	35792	10.1259	2.47556	780	3.79982	76.6273	86.8333	1250.1	13.8356	0	0.205138
大同市	0.180017	8282	5.43871	0.0606168	0.424792	0.51465	2779	38153	5.54839	1.00323	606	0.352628	83.099	67.8333	1297.04	11.203	0	0.180017
晋城市	0.175425	7070	8.73242	0.0402635	0.603587	0.356202	2674	6158	4.54795	1.25114	431	7.42117	93.6258	75	990.435	14.9515	0	0.175425
朔州市	0.190548	4450.67	8.93459	0.0658173	0.453682	0.480572	1880	8148	4.90566	1.13208	393	0.630554	82.9298	78.3333	1334.26	9.26108	0	0.190548
晋中市	0.176676	8610.67	5.45385	0.0809916	0.511717	0.407345	3876	20917	4.74852	1.7574	669	4.64717	70.6115	77.8333	1176.47	14.0343	0	0.176676
运城市	0.169568	5112	4.30419	0.164824	0.396961	0.438215	5343	18164	5.90356	2.47379	570	6.86225	99.3772	96.6667	618.565	10.6672	0	0.169568
忻州市	0.172641	9518.67	4.99788	0.0872935	0.505248	0.407459	4234	9965	4.01487	1.50929	507	1.60908	91.9593	72.3333	1400	15.1663	1	0.172641
临汾市	0.158288	7430.67	4.80982	0.079183	0.498141	0.422676	3459	13904	3.56927	1.32242	465	5.63861	88.9116	87	1005.43	14.69	0	0.158288
吕梁市	0.169574	6195	6.11032	0.0505938	0.652409	0.296997	4939	14186	4.17994	1.69027	468	3.51144	91.3617	73.8333	1237.41	15.9213	1	0.169574
呼和浩特市	0.222922	11533.7	9.04754	0.0439226	0.33722	0.618857	6354	8208	5.14783	2.15072	547	-0.800441	86.8151	65.1667	1375.95	9.18998	0	0.222922
包头市	0.239636	8272	12.1513	0.0347404	0.477133	0.488126	2788	3249	6.64576	1.87454	615	-1.76411	54.4804	69	1397.38	6.29172	0	0.239636
乌海市	0.263355	5576.33	12.8332	0.00911418	0.710962	0.279924	500	2454	6.10714	4.5	591	0.896812	17.8269	70.3333	1188.49	6.64427	0	0.263355
赤峰市	0.208738	8680.33	4.88886	0.19037	0.339274	0.470356	3301	25266	6.48762	2.91089	691	-0.583223	61.2141	53	856.547	8.25033	0	0.208738
通辽市	0.205324	6502	4.91791	0.23617	0.31876	0.445063	2270	13342	2.71777	2.75958	609	-0.0419469	83.8836	54.1667	327.978	5.35984	0	0.205324
鄂尔多斯市	0.334853	7718.67	21.8319	0.0314693	0.652692	0.315839	2430	4948	6.33333	5.87037	546	0.58603	57.581	59	1296.15	4.60535	0	0.334853
呼伦贝尔市	0.22205	4808	6.04821	0.241438	0.3323	0.426262	2115	22364	6.45089	3.25893	548	-8.80453	106.344	32.3333	693.484	8.21727	0	0.22205
巴彦淖尔市	0.218802	5560	6.38312	0.249135	0.333672	0.416887	1393	2641	7.01299	3.75325	436	-1.36352	32.0066	66.3333	1271.3	6.28584	0	0.218802
乌兰察布市	0.204653	4829.33	5.31529	0.165084	0.415106	0.419821	1488	4058	3.68235	3.19412	398	-1.83564	74.57	52.8333	1405.77	6.84703	0	0.204653
沈阳市	0.216513	10230	7.99305	0.0450088	0.354539	0.600439	20910	42139	7.01764	1.29658	887	1.17852	166.534	63.3333	54.1517	5.2635	0	0.216513
大连市	0.241913	15499.3	10.5046	0.0655899	0.421881	0.512529	19717	67580	12.0591	2.13557	822	5.17201	132.378	56.5	77.4901	7.22649	0	0.241913
抚顺市	0.164211	4985	4.6778	0.0703392	0.476858	0.452837	2157	9174	5.43548	1.55914	367	0.151034	168.543	69.5	411.218	13.5287	0	0.164211
本溪市	0.168549	5404.33	6.77424	0.0617312	0.48904	0.449228	1049	6682	7.87121	1.58333	386	1.23663	156.223	61.5	467.538	17.3542	0	0.168549
盘锦市	0.245537	4425.67	10.5588	0.0844419	0.528702	0.386857	1370	6885	8.07634	4.14504	497	3.46808	160.139	62	8.68639	1.59209	0	0.245537
铁岭市	0.171626	3884.33	3.0084	0.241341	0.28352	0.47514	2124	15229	6	2.44118	339	-0.0709377	181.55	62.3333	185.426	8.35925	1	0.171626
朝阳市	0.167094	5045.67	3.29199	0.241321	0.290749	0.46793	3272	16619	10.2787	1.65505	687	2.47865	104.019	59.8333	456.113	10.307	1	0.167094
葫芦岛市	0.162305	5500.33	3.46379	0.175359	0.366995	0.457526	2203	23268	5.36214	1.76955	412	3.64024	135.425	69	224.194	10.8068	0	0.162305
鹤岗市	0.178827	2030	3.97978	0.280632	0.321852	0.397516	930	3105	7.83146	1.76404	458	-5.19998	191.649	44.5	184.92	7.31318	1	0.178827
双鸭山市	0.175479	2775	4.3	0.239535	0.314922	0.346512	997	3892	5.36667	1.4	403	-4.014	181.433	47.5	141.156	7.3098	1	0.175479
大庆市	0.222391	5144	9.42446	0.0956107	0.526031	0.378359	3737	19714	7.03597	1.48561	518	-3.8991	110.26	43.8333	129.948	4.4847	0	0.222391
上海市	0.295554	12600.7	17.3693	0.00231333	0.264939	0.732747	37667	47586	3.51045	1.74598	1539	0	210.691	59.8333	7.73784	1.99981	0	0.295554
南京市	0.357982	29060	17.5486	0.0185836	0.360901	0.620516	67918	43172	3.78541	6.38412	1179	12.2813	84.5945	66.5	25.7802	4.09657	0	0.357982
无锡市	0.33271	15107.7	18.7711	0.00930713	0.479211	0.511482	15875	45914	4.72922	6.93566	938	13.1638	155.937	65.8333	21.7649	3.16884	0	0.33271
徐州市	0.268382	10695	8.93991	0.0915732	0.415897	0.49253	12937	123063	3.01542	6.37885	928	9.98075	118.775	87	28.4052	3.99895	0	0.268382
常州市	0.324792	15620.7	16.68	0.0189507	0.476765	0.504345	7949	20036	3.62121	7.34659	848	12.8584	138.13	71.6667	18.5217	3.14941	0	0.324792
苏州市	0.352893	22261.3	17.8183	0.0083514	0.478592	0.513057	31101	56888	2.73333	7.42667	1125	13.8144	184.9	64	7.70401	1.88835	0	0.352893
南通市	0.292637	16689.3	14.2651	0.043985	0.485895	0.470121	7951	37634	3.92109	4.97413	953	13.0611	164.762	60.1667	8.37707	1.86377	0	0.292637
连云港市	0.250571	10757	8.10417	0.106797	0.436104	0.457099	5636	49304	4.87391	5.8587	422	10.2972	147.967	70	18.4724	2.56589	0	0.250571
淮安市	0.275915	10665	9.97836	0.0930347	0.415199	0.491766	148533	30993	3.52412	6.08991	768	11.0405	127.898	73.8333	14.5934	2.24714	0	0.275915
盐城市	0.250365	12090	9.862	0.111192	0.405915	0.482894	6382	33984	2.09836	4.33383	695	11.2755	136.384	63.5	9.21461	2.00085	0	0.250365
扬州市	0.29881	14305.3	14.6852	0.0473655	0.478967	0.473666	5955	30614	3.52193	6.27851	499	11.8648	110.609	68.5	11.1464	2.38263	0	0.29881
镇江市	0.302754	11305	15.4611	0.0316381	0.467405	0.460744	4629	27553	4.66978	7.10903	606	12.4657	110.498	68.3333	25.8518	3.99123	0	0.302754
泰州市	0.264885	12990.3	13.3302	0.0527994	0.484392	0.462808	5143	27911	3.41593	3.96903	608	12.2235	132.64	63.8333	9.32959	1.98889	0	0.264885
宿迁市	0.247523	10950.3	7.45293	0.0949258	0.433844	0.47123	10029	45508	3.86373	5.37876	761	10.7462	127.543	77.1667	11.9783	2.28063	0	0.247523
杭州市	0.261479	7892.33	15.1287	0.0183886	0.303109	0.678502	101941	19531	3.7594	5.69256	1289	13.7927	184.753	66	271.236	17.1948	0	0.261479
宁波市	0.276033	19561.7	15.4935	0.0243989	0.479428	0.496173	20776	46442	2.7569	4.25372	1047	14.5212	248.643	58.3333	121.544	11.0336	0	0.276033
温州市	0.222866	18572.7	7.9093	0.0216624	0.42074	0.557598	16586	9403	4.18352	5.1293	778	16.0456	171.29	55.6667	348.283	17.7194	0	0.222866
嘉兴市	0.30081	31214.3	11.7473	0.0207654	0.543446	0.435789	8246	23411	2.09427	4.68577	789	14.2774	214.18	62.8333	7.33723	1.60026	0	0.30081
湖州市	0.223869	5998.67	10.8157	0.0407693	0.511674	0.447557	5825	16176	3.15134	4.37389	743	13.3879	182.182	66.1667	113.236	9.16725	0	0.223869
绍兴市	0.238287	16508	12.845	0.033429	0.475021	0.491588	5917	23033	2.55388	3.44045	745	14.0229	204.581	62.6667	170.597	12.8069	0	0.238287
金华市	0.227404	10180	7.58561	0.0280668	0.412424	0.559508	15797	17468	3.74363	6.28045	1093	14.3677	185.878	65.5	292.58	15.1074	0	0.227404
衢州市	0.194073	9734	8.22636	0.0464436	0.432419	0.521137	2693	9175	4.14035	3.79386	730	14.1153	163.298	59.1667	332.412	17.083	0	0.194073
舟山市	0.261564	22658.7	14.6864	0.0931546	0.442704	0.464129	2463	6348	4.28448	3.62931	657	14.7965	271.175	50	51.0651	11.3276	0	0.261564
台州市	0.215678	17752.7	8.72729	0.0525285	0.439496	0.507975	6076	11994	3.80392	3.93967	792	15.1098	238.331	53.3333	234.434	15.7974	0	0.215678
丽水市	0.194584	13356	6.81287	0.0630632	0.372666	0.564271	4742	7194	3.05976	4.81673	911	14.8747	162.347	51.3333	626.037	22.9978	0	0.194584
合肥市	0.268419	16033.7	12.1801	0.0307593	0.365485	0.603755	38660	17870	3.85059	3.83991	934	11.6903	53.1425	76.1667	37.2145	3.99256	0	0.268419
芜湖市	0.240283	10031.3	11.788	0.0394131	0.476211	0.484376	52695	6616	2.36986	2.83562	807	12.0692	74.4771	70.6667	30.6175	4.17489	0	0.240283
蚌埠市	0.198961	7498	6.02727	0.136953	0.338663	0.524384	4096	6281	2.3	2.35758	980	11.2279	90.5088	81.6667	17.7939	3.09516	0	0.198961
淮南市	0.175568	6191.33	4.80891	0.103425	0.408277	0.488299	2749	2785	2.32343	1.57096	531	11.5317	54.085	88.8333	25.2153	2.6586	0	0.175568
马鞍山市	0.216424	9004	11.2932	0.0427289	0.494505	0.462766	2271	4236	3.375	1.8287	466	12.2006	68.2137	70.3333	25.3262	4.13899	0	0.216424
淮北市	0.187131	7598.33	6.20812	0.0705642	0.420523	0.508913	5200	2202	2.55838	1.77157	570	10.6885	114.16	85.5	26.0465	3.49538	0	0.187131
铜陵市	0.199851	7903.67	8.89771	0.0507893	0.49511	0.454101	1690	4101	1.69466	1.9084	536	11.667	72.5216	70.3333	43.8939	5.96532	0	0.199851
安庆市	0.184462	8353	6.37141	0.0952847	0.437491	0.467225	5495	6019	1.91127	2.1223	793	11.9109	71.2549	73.1667	211.932	9.78061	0	0.184462
黄山市	0.167609	8760	7.1985	0.075517	0.358575	0.565908	1765	2348	1.73684	1.80451	753	9.22526	181.619	50.8333	377.549	19.4269	0	0.167609
滁州市	0.200368	7221.67	8.42634	0.0856307	0.489217	0.42515	5259	8044	1.9198	1.94236	586	11.5885	81.1907	73.5	42.9555	4.13795	0	0.200368
阜阳市	0.169413	7358.33	3.74573	0.135862	0.374801	0.489337	8446	15293	2.21707	1.32683	757	11.3988	87.6173	92.5	30.3064	4.02071	1	0.169413
宿州市	0.177358	6666.67	4.06698	0.153204	0.354569	0.492227	6323	11685	2.05629	2.10694	670	10.4696	112.743	88.6667	28.1408	4.01372	1	0.177358
六安市	0.169236	7453	4.38155	0.133039	0.387575	0.479387	5210	5096	1.39408	1.93622	795	11.6382	72.5155	75	210.815	9.89037	0	0.169236
亳州市	0.182334	6413.67	3.9454	0.137578	0.345415	0.517007	7701	20717	2.448	2.786	511	11.073	84.9814	81	26.1834	3.94231	1	0.182334
池州市	0.183433	9152	7.49403	0.093806	0.460267	0.445927	2223	4689	3.08955	2.66418	526	11.319	133.895	70.3333	184.901	14.4951	0	0.183433
宣城市	0.171577	8168	7.3356	0.0937892	0.485686	0.420525	2853	10858	2.832	1.624	489	11.5503	154.329	65.3333	207.426	12.8595	0	0.171577
福州市	0.226868	23925.7	13.6112	0.0562525	0.378808	0.564941	36525	13118	4.55529	1.06611	797	17.6886	113.722	45.3333	344.249	15.6433	0	0.226868
厦门市	0.31285	50252	13.5789	0.00413143	0.409857	0.586011	26844	11801	4.13707	3.25676	670	19.7582	116.718	50.3333	146.056	9.81804	0	0.31285
莆田市	0.183071	13015	8.98118	0.0473923	0.522546	0.430061	6251	17743	4.20872	1.33022	511	16.3418	103.133	49.6667	317.03	13.3138	0	0.183071
三明市	0.189256	10632.7	11.8613	0.110071	0.509011	0.380918	4188	4319	3.22088	1.36948	821	15.1228	134.573	46.1667	554.708	17.9228	0	0.189256
泉州市	0.204138	14373.3	12.8603	0.0205915	0.569369	0.41004	17602	10993	3.44596	0.997725	715	15.9763	107.5	49	438.084	15.0654	0	0.204138
漳州市	0.178151	13123	9.95129	0.10552	0.4898	0.40468	7795	8306	3.66733	1.08119	516	18.5923	147.803	53.3333	285.036	14.0327	0	0.178151
南平市	0.15394	9029	7.90142	0.163564	0.356327	0.480109	10486	10384	1.90672	1.02239	631	15.3058	180.961	42.6667	498.772	18.6747	0	0.15394
龙岩市	0.188967	13539	11.2886	0.0984107	0.428931	0.472659	24345	3211	3.59707	1.7033	495	16.6544	156.003	43.6667	580.643	17.7604	0	0.188967
宁德市	0.180099	13378.7	10.0034	0.114183	0.554147	0.33167	3844	7168	2.94603	1.4381	599	16.4718	131.474	46.1667	562.664	18.1397	0	0.180099
南昌市	0.225757	12053.7	10.6238	0.0358332	0.483886	0.480279	21185	6491	2.35623	2.0655	956	14.225	116.497	72	35.9448	3.87672	0	0.225757
济南市	0.29182	9066	12.3725	0.035756	0.346745	0.617499	46968	33307	6.55952	7.7381	846	7.10448	183.153	84.6667	161.4	7.27703	0	0.29182
青岛市	0.304843	11354.3	13.9827	0.0332516	0.35867	0.608078	44645	42757	7.93175	7.14144	869	9.3179	102.528	69	51.0542	5.09039	0	0.304843
淄博市	0.228613	7823.67	8.91847	0.0429891	0.493525	0.463505	8444	10352	5.16985	4.70276	693	7.72331	170.644	92.1667	225.322	8.6721	0	0.228613
枣庄市	0.190752	9787.33	5.05588	0.0952208	0.407569	0.49721	5945	20097	3.5	2.70725	507	9.13821	148.443	93.1667	96.1621	5.98002	0	0.190752
东营市	0.309137	8729	15.7156	0.0528457	0.577743	0.369411	4720	4526	4.93151	6.98174	839	7.90133	137.382	80.6667	10.032	2.55738	0	0.309137
烟台市	0.241036	9792.67	12.2701	0.071873	0.413063	0.515064	13648	26801	6.50282	3.41127	509	9.12294	78.5431	63.6667	100.487	7.26953	0	0.241036
潍坊市	0.24133	9123.67	7.46603	0.08963	0.403874	0.506504	16581	59598	5.23003	5.40469	808	8.84136	133.809	82.3333	93.6244	5.47214	0	0.24133
济宁市	0.233605	13333.3	6.06455	0.115147	0.401297	0.483556	11465	23146	2.45455	4.55981	812	8.56318	137.358	91.3333	64.0079	4.4198	0	0.233605
泰安市	0.221865	10235.3	5.46843	0.109254	0.389262	0.501485	6529	18187	2.45255	4.81204	664	6.59953	172.193	86	160.582	6.46877	0	0.221865
威海市	0.224321	7835	11.9035	0.100802	0.391212	0.507987	5387	12702	7.67698	2.41581	531	9.73071	78.9862	55.1667	59.2924	6.59751	0	0.224321
日照市	0.236244	14551.3	7.44768	0.0880124	0.408484	0.503504	5060	8127	4.32997	4.63973	642	9.80076	145.216	70.1667	130.265	6.61856	0	0.236244
临沂市	0.207833	10467.7	4.95512	0.0885738	0.387302	0.524124	13707	31690	3.37081	3.77244	904	9.1278	174.65	88	152.582	6.7893	0	0.207833
德州市	0.21114	8097.67	6.21875	0.105173	0.411326	0.483501	5454	11711	2.75401	3.4385	606	7.67368	137.747	93.3333	18.6967	3.19634	0	0.21114
聊城市	0.215637	8849	4.44121	0.141611	0.366495	0.491894	9817	9967	2.23529	5.02521	478	8.0521	135.472	93.3333	32.5045	4.13864	1	0.215637
滨州市	0.223951	7893.33	7.30817	0.0972456	0.421993	0.480762	4995	9681	4.1883	3.82443	658	7.66637	141.493	86.3333	14.5113	2.30342	0	0.223951
菏泽市	0.191317	7427.33	4.51894	0.0983034	0.41574	0.485957	9946	9798	2.35	2.98977	619	9.20806	112.351	100.5	47.0632	4.38988	1	0.191317
郑州市	0.250498	13482.3	10.0563	0.0143164	0.397075	0.588608	37173	32399	3.25357	3.83122	1242	10.0137	98.4019	93.1667	227.609	6.72302	0	0.250498
开封市	0.17926	6982	5.29406	0.148993	0.379178	0.471829	4250	4737	2.13251	1.73085	570	10.3197	83.9659	104.833	67.4406	3.75507	1	0.17926
洛阳市	0.201686	9191	7.71544	0.0479154	0.436691	0.515394	8574	11991	2.76487	3.48725	775	8.90817	92.3538	95.1667	631.058	14.079	0	0.201686
平顶山市	0.173884	6215.33	5.39912	0.0804963	0.448574	0.470933	3599	3615	2.19639	2.002	514	10.4565	57.1547	95.3333	244.312	7.84825	0	0.173884
安阳市	0.192237	6518.33	4.44434	0.0965715	0.437159	0.46627	4324	8241	1.7573	3.48723	856	9.13407	88.5063	111.667	198.379	6.979	0	0.192237
鹤壁市	0.199404	7502.67	6.78115	0.0681169	0.578534	0.353349	1953	5315	2.82166	2.96815	636	9.35336	86.509	103.167	137.486	6.92655	0	0.199404
新乡市	0.184634	7118.33	5.16379	0.0904802	0.446236	0.463284	5091	24386	3.09585	1.91054	902	9.52279	84.0761	99.3333	141.007	5.8725	0	0.184634
焦作市	0.191206	5680	6.07102	0.0661722	0.40087	0.532883	3059	6738	2.25284	3.12784	585	9.01653	94.726	96.5	188.397	7.55309	0	0.191206
濮阳市	0.182912	8330.67	4.69905	0.118332	0.374025	0.507643	3016	6543	1.90186	1.72944	716	8.80595	113.061	107	48.0357	3.57107	0	0.182912
许昌市	0.19364	6307.33	8.34566	0.0497894	0.523281	0.42693	4053	8168	1.84703	1.55936	642	10.5629	70.9972	96.3333	119.169	4.7842	0	0.19364
漯河市	0.189152	5912.67	7.26194	0.0903386	0.430486	0.479176	2092	2800	1.93249	1.47679	810	10.9188	62.2187	100.667	62.2474	3.73025	0	0.189152
三门峡市	0.174444	5776.67	7.75755	0.0950434	0.473176	0.431781	2020	3218	3.76961	2.53431	389	7.00523	99.9736	87.1667	867.647	17.25	0	0.174444
南阳市	0.18681	8664.33	4.4673	0.168395	0.316046	0.515559	6340	10059	1.6286	2.9465	1089	10.6055	72.4298	96.5	304.692	10.0586	0	0.18681
商丘市	0.164026	6011.33	3.94286	0.187201	0.373688	0.439114	5896	7152	1.3734	1.07928	757	10.308	101.563	95.8333	45.4669	4.60303	1	0.164026
信阳市	0.180687	6821.33	4.91179	0.196182	0.347394	0.456424	3816	5663	1.30449	2.51763	679	11.9146	55.2811	78.5	112.297	6.96108	1	0.180687
周口市	0.165799	4977.33	3.87609	0.174637	0.405234	0.420133	5762	13247	1.00665	1.16851	930	11.1011	68.3362	93.1667	44.7106	4.50353	1	0.165799
驻马店市	0.172388	6396.33	4.39775	0.180617	0.389361	0.430022	3943	5757	1.65906	1.83595	477	11.2603	53.0706	74	90.7969	5.00548	1	0.172388
武汉市	0.275671	17017.3	14.3688	0.0250729	0.350422	0.624505	46762	23935	3.87916	3.01865	1136	12.7772	32.8024	77	36.5224	4.19094	0	0.275671
黄冈市	0.165184	6130.33	4.38914	0.198091	0.317714	0.484191	5572	15701	2.31088	2.20725	506	11.964	41.763	73.8333	172.48	10.0032	0	0.165184
长沙市	0.235693	10513.3	13.1916	0.0320676	0.395706	0.572227	88278	56585	4.36978	2.56958	1005	13.4562	85.5043	80	168.08	10.6186	0	0.235693
株洲市	0.17853	6414	8.7699	0.0758393	0.475894	0.448267	4990	9961	3.61795	2.30513	555	13.2145	179.171	79	305.531	13.1759	0	0.17853
湘潭市	0.190699	5808	9.33462	0.067526	0.515569	0.416905	3112	8193	4.05495	1.95238	472	11.5721	110.053	82.5	111.216	8.18261	0	0.190699
衡阳市	0.165272	5755	5.7836	0.116131	0.338829	0.545039	6872	14160	2.41566	1.55422	743	11.7513	161.348	72.6667	159.093	9.95493	0	0.165272
邵阳市	0.13824	5359.33	3.75233	0.166108	0.319387	0.514509	5442	20068	2.07012	1.53963	568	13.2886	131.383	74.6667	558.215	14.772	1	0.13824
岳阳市	0.196808	6809.33	8.71877	0.10504	0.416541	0.478417	8883	12624	3.11881	2.45149	655	13.7194	52.2258	70.6667	129.45	8.25369	0	0.196808
常德市	0.180313	6555.67	7.67822	0.11534	0.416097	0.468587	4700	12453	3.39773	2.05682	622	13.2161	86.5668	81.3333	187.146	10.1203	0	0.180313
张家界市	0.144244	6913.67	3.8177	0.142722	0.140723	0.716556	1834	2383	3.72368	2.92763	259	12.971	92.9916	59.6667	546.953	19.5077	1	0.144244
益阳市	0.158931	6083.33	5.24486	0.160627	0.442402	0.39697	4061	15784	2.53247	1.96623	433	13.2264	73.0891	87.5	201.59	11.6789	0	0.158931
郴州市	0.161412	6375	5.91897	0.105268	0.394537	0.500238	4449	12897	3.10256	2.23077	785	14.3047	138.226	65.1667	502.381	15.2657	0	0.161412
永州市	0.144907	5876	4.26619	0.176248	0.3289	0.494852	3887	15613	2.25283	1.82453	654	14.6191	129.294	73.8333	421.397	14.5523	0	0.144907
怀化市	0.147007	5549.33	3.969	0.146122	0.302916	0.550968	3695	5199	2.56987	2.33406	606	13.1655	102.892	61.8333	434.495	16.7289	1	0.147007
娄底市	0.153302	5788	4.767	0.111789	0.396355	0.491861	4375	17653	3.32898	1.74151	654	12.6275	114.824	68	348.973	13.8182	1	0.153302
广州市	0.315951	35400.7	15.0651	0.0108533	0.273543	0.7156	153800	44897	11.9205	4.37834	1414	20.2447	231.26	63.6667	108.351	9.19585	0	0.315951
汕头市	0.165512	9960.33	5.32704	0.0426811	0.482124	0.475192	3206	8148	2.26364	1.48	771	20.9434	181.96	55.5	54.8318	6.12368	0	0.165512
江门市	0.182464	7234.33	7.50267	0.0818848	0.455577	0.462538	2638	12789	4.2625	3.40208	1000	21.0498	310.119	76.3333	79.4923	9.37055	0	0.182464
湛江市	0.161462	9275.67	5.10019	0.180043	0.385732	0.434225	2535	15284	1.74499	1.6447	729	21.5089	245.991	64.1667	33.8329	4.89896	0	0.161462
茂名市	0.141389	7161.33	5.98398	0.175455	0.356735	0.46781	2405	11594	1.52427	0.987055	644	20.7253	220.783	58.6667	195.182	11.8242	0	0.141389
梅州市	0.140446	5839.67	3.37987	0.192162	0.312788	0.49505	3128	5363	3.13178	2.66925	607	18.7342	158.03	46.8333	299.795	15.5906	0	0.140446
汕尾市	0.15086	7122.33	4.82412	0.135927	0.387379	0.476693	1057	2529	1.32584	2.21723	557	21.0775	233.964	54.1667	127.578	9.6443	0	0.15086
河源市	0.155739	6568	4.48588	0.120731	0.363543	0.515718	2019	4305	1.75352	2.98592	808	18.815	163.003	52.1667	297.343	14.8546	1	0.155739
阳江市	0.149247	5961	5.80789	0.164263	0.390874	0.444863	1738	8104	1.77778	2.17625	729	20.8631	302.945	62.1667	143.778	11.5751	0	0.149247
潮州市	0.129369	6187.67	4.84377	0.0924127	0.483657	0.423931	692	2070	1.11284	0.533074	439	20.0293	169.528	52.8333	200.828	11.7542	0	0.129369
揭阳市	0.131491	6521.33	4.05991	0.0907113	0.367052	0.542241	1515	4315	0.77957	0.455197	796	20.479	216.899	58.5	146.818	9.5631	1	0.131491
云浮市	0.12733	6154	4.78559	0.184342	0.331791	0.483867	671	6202	4.41176	1.14706	651	19.9308	219.95	57	209.693	15.9189	1	0.12733
南宁市	0.169786	11496.7	5.8525	0.118486	0.23409	0.647424	10755	22469	4.61829	1.94743	916	18.4022	179.819	57.6667	191.712	12.1873	0	0.169786
柳州市	0.158483	8879.67	7.34913	0.0843408	0.417861	0.497795	2978	9295	2.61058	1.40865	493	15.5896	183.541	58	348.476	15.1509	0	0.158483
桂林市	0.129996	6426	4.68775	0.237757	0.21912	0.543123	3546	5830	2.67343	1.42799	454	15.1986	198.576	62	517.719	18.079	0	0.129996
梧州市	0.127638	5161	4.85592	0.143197	0.43041	0.426393	1213	6738	2.20213	0.971631	626	18.4533	197.517	58.3333	214.491	15.6958	0	0.127638
北海市	0.18415	6261.67	8.13205	0.149764	0.422579	0.427657	1807	11797	3.17838	2.62162	839	20.415	275.047	63.1667	27.5492	5.25597	0	0.18415
防城港市	0.141378	5267.67	7.77029	0.146639	0.488454	0.364907	710	4887	2.25714	0.914286	435	19.4159	250.633	56.3333	251.866	13.5264	0	0.141378
钦州市	0.131236	4504.33	4.97834	0.191761	0.323304	0.484935	1360	71375	1.43807	0.900302	426	19.6127	271.704	60.5	99.568	10.0624	0	0.131236
贵港市	0.130382	5558.67	3.47602	0.172824	0.362883	0.464286	1273	24339	1.87037	1.15509	522	18.657	197.665	62.1667	143.9	11.0299	0	0.130382
玉林市	0.125924	5468.33	3.57002	0.193165	0.292532	0.514303	1847	46921	1.79655	1.43276	461	19.8103	227.999	60.1667	179.046	13.1282	0	0.125924
百色市	0.126872	5129.33	4.38187	0.187829	0.427727	0.384443	1443	15267	2.77933	1.86313	526	16.1274	177.782	52.6667	744.948	20.9094	1	0.126872
贺州市	0.122925	6008.33	4.52343	0.181069	0.379857	0.439062	800	8204	1.77612	0.850746	336	17.1886	168.982	60	371.018	16.3245	0	0.122925
河池市	0.10667	4977.33	3.0467	0.220793	0.283492	0.495705	1228	10266	1.97368	1.09357	435	16.194	174.09	53.3333	542.405	21.893	1	0.10667
来宾市	0.133871	4545.33	4.00423	0.23486	0.286776	0.478364	785	3312	2.47596	1.80288	510	17.3859	160.049	63.1667	285.962	13.879	0	0.133871
崇左市	0.127816	5013	4.73249	0.202145	0.351464	0.44639	678	12546	2.49761	1.14833	566	18.5723	195.589	53.8333	304.154	15.4021	1	0.127816
海口市	0.272202	15230	7.11785	0.0415326	0.168566	0.789904	46688	15151	7.47405	9.57785	786	22.6423	314.874	58.1667	41.8002	4.08533	0	0.272202
重庆市	0.193936	12608.3	8.69243	0.0689047	0.40098	0.530115	16564	46043	6.36616	1.4852	1547	12.395	105.806	66.8333	728.9	17.9331	0	0.193936
成都市	0.209203	4802.67	9.50691	0.029261	0.306991	0.663748	170481	55523	6.21432	2.53365	1289	11.2896	224.211	71.8333	771.212	11.0649	0	0.209203
自贡市	0.165685	7091	6.43096	0.151395	0.392329	0.456276	1771	7058	3.94779	1.3012	510	11.8163	176.68	76	369.836	8.97125	0	0.165685
攀枝花市	0.150249	6191	9.37149	0.0913268	0.548066	0.360598	973	13049	5.95041	1.42975	430	13.552	179.844	58	1859.78	22.3629	0	0.150249
绵阳市	0.153344	5989.67	6.87945	0.112623	0.403741	0.483636	7498	18278	3.9076	1.69405	628	9.98214	167.532	59.5	1228.7	20.24	0	0.153344
广元市	0.135624	4896	4.83225	0.177953	0.409639	0.412408	1905	9193	4.42857	1.52381	529	10.6218	187.936	49.5	917.633	20.0096	0	0.135624
乐山市	0.154154	5794.67	6.97832	0.132417	0.422048	0.445534	2152	3454	3.49684	1.55696	537	6.19657	289.161	67.1667	1063.03	18.8168	0	0.154154
巴中市	0.115686	5505.67	2.73989	0.235014	0.279148	0.485839	1319	1476	3.35424	0.870849	531	11.2635	225.138	51.3333	800.985	19.5647	0	0.115686
贵阳市	0.20201	8721	7.86484	0.041061	0.356894	0.602043	26912	9786	4.02337	3.69449	781	11.3215	134.643	47.5	1180.7	14.1469	0	0.20201
六盘水市	0.151142	4939.33	4.86352	0.121936	0.454675	0.423385	2660	6329	2.80858	2.9967	357	10.6478	177.496	44.3333	1715.39	19.0498	1	0.151142
遵义市	0.165646	5890.33	6.30847	0.125504	0.461395	0.413101	6308	7754	2.5053	2.65658	800	11.6559	126.182	46	980.36	19.0183	0	0.165646
安顺市	0.144322	4972.33	4.36806	0.177475	0.304344	0.51818	2248	2250	1.88259	2.55061	466	12.3778	179.42	47.1667	1199.5	17.7478	1	0.144322
昆明市	0.183683	4933	8.53723	0.0461225	0.316748	0.63713	31111	16298	5.8156	3.42199	692	12.7583	176.941	44.1667	2094.85	16.4796	0	0.183683
昭通市	0.117586	5885	2.87242	0.167626	0.39655	0.435823	2241	2887	1.63065	0.825147	503	9.65742	148.014	42	1700.16	21.8201	1	0.117586
普洱市	0.125176	7377.33	4.27054	0.25068	0.246988	0.502332	2203	4351	2.21992	1.44398	696	17.6621	186.066	33.6667	1433.64	20.9039	0	0.125176
日喀则市	0.154958	7997	4.35325	0.148682	0.313473	0.537845	491	8603	2.225	1.4125	236	0.380332	80.7055	46.3333	4984.09	16.672	1	0.154958
西安市	0.239145	8083.33	8.24713	0.0288933	0.335433	0.635674	116012	106325	5.14275	5.21373	1797	7.42341	126.822	97.5	1022.93	17.4975	0	0.239145
铜川市	0.171579	5353.67	6.18887	0.0759655	0.409663	0.514372	1062	4352	6.26761	2.5493	397	6.20795	95.082	81.1667	1124.06	14.8502	0	0.171579
宝鸡市	0.17187	5164	7.67684	0.0851843	0.570465	0.344351	3926	8476	4.03012	2.41867	665	6.5747	124.164	88	1354.17	19.0518	0	0.17187
咸阳市	0.205786	11764.7	6.51848	0.148606	0.460892	0.390498	10152	7311	3.11869	3.16667	839	6.73117	106.655	105.833	880.754	11.0169	0	0.205786
渭南市	0.174455	5256.67	4.45034	0.191624	0.373513	0.434863	4141	5855	4.00426	2.4371	692	4.8004	101.024	106.167	667.874	10.352	1	0.174455
延安市	0.203147	7631.67	8.79202	0.104336	0.61348	0.282179	2085	3985	3.20175	3.72807	439	3.96532	89.6468	64	1240.52	18.3317	0	0.203147
汉中市	0.145847	5458	5.51003	0.154688	0.426908	0.418404	4273	3224	3.09346	2.35202	631	9.23892	190.179	72.8333	1133.06	22.5673	1	0.145847
榆林市	0.268571	7139.33	14.9729	0.0534021	0.681604	0.264994	3682	6270	3.39394	4.80165	614	2.267	91.8074	67.5	1214.58	10.8239	0	0.268571
安康市	0.141564	5330.67	4.85739	0.135875	0.424584	0.439541	3325	2510	3.63454	2.58635	702	10.0362	154.124	61.8333	1039.07	25.1161	1	0.141564
商洛市	0.136974	5490	4.15751	0.139037	0.398655	0.462307	1705	1603	3.09756	2.09756	422	7.10761	121.434	58.5	1085.65	23.8943	0	0.136974
兰州市	0.218869	12901.3	7.39426	0.0193483	0.344726	0.635926	9199	6318	4.89474	3.18764	750	-0.650248	63.9771	78.5	2092.04	14.5562	0	0.218869
金昌市	0.249892	4571	9.74114	0.0769231	0.666013	0.257064	528	1687	8.52273	5.45455	426	-0.675226	45.516	67	1941.58	7.88281	0	0.249892
白银市	0.180778	5652.33	3.78159	0.182533	0.381195	0.436272	1159	2026	5.62252	2.61589	700	0.400792	54.4161	71.6667	1859.65	11.7631	1	0.180778
武威市	0.191211	6933.67	4.11096	0.312229	0.173276	0.514662	1268	7189	4.37671	2.9863	497	-0.550412	42.3619	81.5	1887.76	9.06703	1	0.191211
张掖市	0.189079	3623.67	4.6569	0.29261	0.194915	0.512457	1737	2733	5.0531	4.10619	493	-0.900832	33.5038	67.8333	2603.4	14.5642	1	0.189079
平凉市	0.151194	6829	3.01071	0.235626	0.26756	0.496814	1294	1575	4.93478	1.69565	473	4.06426	120.869	65.5	1546.74	14.7458	1	0.151194
酒泉市	0.226525	5725.67	7.19528	0.17438	0.432411	0.393208	3037	4692	5.28302	4.17925	495	-1.5208	16.1321	73.5	2125.22	7.49986	0	0.226525
庆阳市	0.175768	8237.67	4.06087	0.126402	0.503575	0.370057	2001	1504	5.74312	3.16972	478	3.90382	100.878	64.8333	1419.54	16.4093	1	0.175768
定西市	0.143956	6171.67	1.98714	0.196401	0.165049	0.638529	1747	1385	4.11111	1.49206	413	0.566267	97.6257	62	2281.75	16.0074	1	0.143956
陇南市	0.121492	7779	2.09375	0.189851	0.249353	0.560995	1631	1917	4.8125	1.56667	468	7.03481	127.869	52.1667	1794.85	25.0697	1	0.121492
西宁市	0.188211	10517.7	6.2704	0.0380491	0.334597	0.627354	3803	8447	4.4413	2.14575	689	-1.1518	87.272	69.1667	3128.23	17.4812	0	0.188211
海东市	0.162057	8615.33	4.13824	0.143319	0.388202	0.454104	524	3219	2.86029	1.80882	421	-1.56779	82.6998	70.5	2773.63	19.1466	1	0.162057
银川市	0.242267	7444	7.91241	0.0370446	0.454416	0.508544	5876	10453	5.27273	4.96154	587	2.36622	21.5534	74.3333	1272.35	6.26903	0	0.242267
吴忠市	0.191583	5179	5.52514	0.13615	0.491796	0.372054	831	9050	3.01449	2.14493	619	2.61517	49.4391	75	1463.52	6.41259	1	0.191583
北京市	0.296646	51979	4.30032	0.00150849	0.140077	0.858425	44245	67451	4.62494	1.43947	1921	-0.895852	12.1552	61.6667	364.889	13.3225	0	0.296646
天津市	0.25322	7574.67	2.5512	0.00718662	0.35631	0.636503	43561	41111	3.48378	5.77145	1667	1.29385	11.3649	71	19.9923	2.68078	0	0.25322
石家庄市	0.171593	9563.67	1.54973	0.493025	0.312073	0.63867	25208	87549	5.34164	1.15302	819	1.85287	11.0869	95.3333	253.471	9.03486	0	0.171593
唐山市	0.193421	7694	2.38627	0.0457062	0.569211	0.385083	9901	90336	4.20078	1.70337	818	-0.0376711	11.2752	73	60.5229	4.98668	0	0.193421
秦皇岛市	0.174432	13312.7	1.46529	0.0566181	0.339578	0.603804	5473	26179	4.89172	1.21656	380	-1.19384	10.4915	63	233.389	11.3078	0	0.174432
邯郸市	0.17013	7567.67	1.09883	0.0705029	0.489652	0.439845	9656	36815	2.42402	1.60043	914	3.83668	13.653	109	219.703	6.98154	0	0.17013
邢台市	0.160495	5882	0.767834	0.0648984	0.427436	0.507666	7347	26341	2.16174	1.28833	666	3.28633	11.766	104.333	151.283	5.86623	1	0.160495
保定市	0.177083	11313	0.808485	0.0660741	0.339901	0.594024	12035	40237	2.45022	1.53333	934	0.173254	8.97833	89	332.738	10.0928	0	0.177083
张家口市	0.162861	7437	0.852184	0.067787	0.325833	0.606095	5227	29644	3.47816	1.06068	460	-4.19546	7.41593	52.3333	1253.38	11.077	0	0.162861
承德市	0.163398	7039.33	1.11701	0.0774987	0.363442	0.559059	2951	24519	4.37313	1.90746	480	-4.82555	10.1834	56	944.264	16.2713	0	0.163398
沧州市	0.186085	8592	1.43151	0.0439234	0.377703	0.578373	4660	16726	2.91781	1.60274	778	2.53964	10.6044	73	10.9932	2.18001	0	0.186085
廊坊市	0.192886	10547.7	1.23971	0.0577432	0.28754	0.654716	6737	10900	4.63206	1.71403	871	1.37527	11.0639	71.3333	13.838	2.39602	0	0.192886
衡水市	0.176771	10896.3	0.905226	0.0868538	0.41249	0.500656	4219	19996	2.27791	1.19477	593	2.88094	11.2373	90.3333	20.8708	3.20466	0	0.176771
太原市	0.171896	5003.33	2.25883	0.00478489	0.388791	0.606424	19474	37436	10.4436	2.59398	856	0.738294	10.4155	100.333	1250.1	13.8356	0	0.171896
大同市	0.162647	5900	1.26	0.031746	0.43702	0.531234	2876	39218	5.68387	1.04516	592	-4.09376	7.66323	70	1297.04	11.203	0	0.162647
晋城市	0.151543	8445.67	2.2516	0.0174407	0.612046	0.370513	2730	6349	4.69863	1.29224	490	3.70127	19.8632	98	990.435	14.9515	0	0.151543
朔州市	0.16405	5003.33	2.1566	0.0332458	0.473899	0.492855	1910	8437	5.03774	1.09434	432	-3.28485	9.36593	84	1334.26	9.26108	0	0.16405
晋中市	0.160016	7040	1.36124	0.0502065	0.527929	0.421647	4018	21399	4.95266	1.85799	802	1.25755	11.6358	103.667	1176.47	14.0343	0	0.160016
运城市	0.158286	5003.33	0.986583	0.0741606	0.446026	0.479813	5579	19001	6.60797	2.49057	588	4.38632	17.0892	112.333	618.565	10.6672	1	0.158286
忻州市	0.153775	5003.33	1.29859	0.0360128	0.539133	0.424825	4316	10275	4.19331	1.65428	596	-1.9253	10.4524	87.6667	1400	15.1663	1	0.153775
临汾市	0.145718	7258	1.14131	0.0456853	0.508718	0.445597	3578	14296	3.78589	1.41814	501	2.82267	13.362	104.667	1005.43	14.69	1	0.145718
吕梁市	0.149814	5003.33	1.51593	0.0215995	0.662386	0.316015	5027	14995	4.43363	1.81416	442	0.839538	10.7021	83	1237.41	15.9213	0	0.149814
呼和浩特市	0.185205	4767	2.33539	0.0225639	0.302901	0.674548	6558	8396	5.29855	2.33623	687	-4.52448	5.35261	65	1375.95	9.18998	0	0.185205
包头市	0.197985	5454.33	3.21107	0.0103425	0.491266	0.498391	2856	3418	6.83026	2.12177	712	-6.03781	4.65015	72.6667	1397.38	6.29172	0	0.197985
乌海市	0.221438	4917.33	3.22143	0.00526608	1.05477	0.260698	520	2592	6.26786	5	622	-1.81357	1.69576	92.6667	1188.49	6.64427	0	0.221438
赤峰市	0.22802	7909.67	1.18936	0.094693	0.361498	0.543809	3442	26248	6.72277	5.29703	766	-7.20531	6.49929	49	856.547	8.25033	0	0.22802
通辽市	0.196573	5452	1.09164	0.0973508	0.422598	0.542292	2338	13924	2.90941	2.82578	599	-6.20474	4.79278	63.6667	327.978	5.35984	0	0.196573
鄂尔多斯市	0.251515	4574	5.81389	0.003233	0.676453	0.32033	2496	5128	6.58796	6.29167	550	-2.32746	6.5702	72.3333	1296.15	4.60535	0	0.251515
呼伦贝尔市	0.215846	6443.33	1.29219	0.0774572	0.406944	0.515599	2163	22758	6.77679	3.41071	474	-15.7486	4.31855	42.3333	693.484	8.21727	0	0.215846
巴彦淖尔市	0.200995	5480	1.31234	0.0747155	0.464621	0.460663	1442	2767	7.33766	4	484	-4.65995	2.29084	85.3333	1271.3	6.28584	0	0.200995
乌兰察布市	0.196546	4978.33	1.39882	0.0420521	0.521867	0.436081	1543	4143	3.81176	3.29412	402	-6.77018	5.80231	55	1405.77	6.84703	1	0.196546
沈阳市	0.187764	3754	1.77663	0.0283604	0.296574	0.675065	21625	43093	7.31974	1.46858	1015	-4.97173	10.3562	71	54.1517	5.2635	0	0.187764
大连市	0.196991	6490	2.52966	0.0307758	0.434204	0.535021	20317	68731	12.3423	2.25101	842	-1.63544	9.30199	56	77.4901	7.22649	0	0.196991
抚顺市	0.160025	4066	1.09677	0.0357843	0.457843	0.506373	2231	9583	5.60753	1.67204	381	-6.33419	15.607	76.6667	411.218	13.5287	0	0.160025
本溪市	0.155125	4958.33	1.52197	0.0343454	0.487307	0.478347	1093	7008	8.19697	1.62879	433	-5.03531	17.8305	70	467.538	17.3542	0	0.155125
盘锦市	0.232001	9444.67	2.32137	0.0621506	0.659323	0.406445	1441	7231	8.48855	4.34351	565	-3.09657	11.103	64	8.68639	1.59209	0	0.232001
铁岭市	0.186401	6758.67	0.621849	0.148649	0.266892	0.584459	27178	16256	6.43277	2.70588	386	-6.55863	11.0891	72.3333	185.426	8.35925	0	0.186401
朝阳市	0.193522	14322	0.716376	0.139591	0.310798	0.549125	3358	17063	10.4634	2.02439	845	-3.5855	8.25594	60.3333	456.113	10.307	0	0.193522
葫芦岛市	0.169219	5353.67	0.719342	0.101259	0.354119	0.544622	2275	23536	5.49383	2.06996	653	-2.36286	8.76776	65.3333	224.194	10.8068	0	0.169219
鹤岗市	0.189358	4166.33	0.796629	0.0507757	0.445698	0.503526	958	3171	8.16854	1.86517	592	-12.2636	5.11519	47	184.92	7.31318	1	0.189358
双鸭山市	0.183391	4867.33	0.765833	0.054407	0.459195	0.486398	1032	4175	5.475	1.68333	411	-11.2883	5.19434	59	141.156	7.3098	1	0.183391
大庆市	0.195635	2994	2.38777	0.0235011	0.638897	0.329015	3853	20848	7.2518	1.58633	562	-10.7335	4.60919	65.6667	129.948	4.4847	0	0.195635
上海市	0.243141	16962.7	4.02341	0.00168527	0.233565	0.0754567	38967	48679	3.60008	1.74598	2098	0	99.7488	61	7.73784	1.99981	0	0.243141
南京市	0.263825	14827	4.2959	0.0106849	0.346203	0.643112	70330	44122	3.92918	6.38412	1198	7.40863	78.2352	71.3333	25.7802	4.09657	0	0.263825
无锡市	0.257359	10412.3	4.3391	0.00584806	0.464116	0.530036	16341	46398	4.88472	6.93566	1059	7.89454	82.6716	67	21.7649	3.16884	0	0.257359
徐州市	0.242218	10381.7	2.07379	0.0556771	0.386367	0.557934	13718	125536	3.14207	6.37885	1036	5.33593	45.6152	91	28.4052	3.99895	0	0.242218
常州市	0.253138	8839	3.91402	0.010452	0.473628	0.51592	8372	21310	3.78977	7.34659	972	7.7024	81.2677	76	18.5217	3.14941	0	0.253138
苏州市	0.290678	21224.3	4.02878	0.00497013	0.462617	0.532413	32393	58751	2.83137	7.42667	1306	8.25828	95.7567	68	7.70401	1.88835	0	0.290678
南通市	0.232134	8941.67	3.51101	0.0240051	0.502559	0.473436	8296	38858	4.07762	4.97413	1035	7.32504	61.0652	63.3333	8.37707	1.86377	0	0.232134
连云港市	0.265171	25667.7	1.83913	0.071513	0.565721	0.532624	5867	50812	4.98043	5.8587	563	4.59326	41.3011	71.3333	18.4724	2.56589	0	0.265171
淮安市	0.264401	18813	2.40351	0.0363686	0.462445	0.501241	149045	31902	3.67763	6.08991	825	5.88039	54.3281	79.6667	14.5934	2.24714	0	0.264401
盐城市	0.226432	13628.7	2.37243	0.0651423	0.39613	0.538727	6651	35089	2.19672	4.33383	746	5.59294	45.3764	66.6667	9.21461	2.00085	0	0.226432
扬州市	0.239449	9154	3.7211	0.0208213	0.478796	0.500383	6265	31299	3.69298	6.27851	549	6.55669	49.1909	77	11.1464	2.38263	0	0.239449
镇江市	0.245014	7900.67	4.22452	0.0131778	0.497238	0.489584	4817	28292	4.8972	7.10903	685	7.39668	70.2939	78.3333	25.8518	3.99123	0	0.245014
泰州市	0.228976	15280	3.43173	0.0239179	0.490794	0.485288	5312	28617	3.53319	3.96903	709	6.72088	53.289	73	9.32959	1.98889	0	0.228976
宿迁市	0.247375	21224.3	1.61924	0.0565347	0.419455	0.524468	10303	46713	3.97595	5.37876	694	5.62847	49.8662	87.6667	11.9783	2.28063	0	0.247375
杭州市	0.221599	12647.7	3.79198	0.0107953	0.291915	0.69729	107201	20193	3.88889	5.69256	1375	8.4706	150.773	67.6667	271.236	17.1948	0	0.221599
宁波市	0.256728	33427.3	3.73291	0.0156694	0.469969	0.514361	22012	47606	2.86518	4.25372	1118	9.03961	122.19	57.6667	121.544	11.0336	0	0.256728
温州市	0.237083	35109	1.96959	0.0133521	0.414127	0.572521	17399	9748	4.34515	5.1293	822	11.0607	114.765	55.3333	348.283	17.7194	0	0.237083
嘉兴市	0.272464	34578.7	2.8039	0.0131386	0.533446	0.453415	8622	23990	2.16636	4.68577	836	8.79944	125.998	62.6667	7.33723	1.60026	0	0.272464
湖州市	0.252883	34988.7	2.55727	0.0263402	0.505222	0.468554	6145	16855	3.27003	4.37389	837	8.18619	129.607	68.6667	113.236	9.16725	0	0.252883
绍兴市	0.232589	34535.7	3.0428	0.0214334	0.466042	0.512525	6264	23709	2.67297	3.44045	635	8.93282	133.988	67.3333	170.597	12.8069	0	0.232589
金华市	0.258969	34170.7	1.82503	0.015693	0.410518	0.573789	17037	18553	3.98159	6.28045	1118	9.53527	131.96	54	292.58	15.1074	0	0.258969
衢州市	0.222423	33510.7	1.91667	0.0300229	0.418215	0.551762	2857	9536	4.25439	3.79386	894	9.19996	155.262	50.3333	332.412	17.083	0	0.222423
舟山市	0.243369	34578.7	3.80086	0.0564754	0.503516	0.440236	2556	6609	4.38793	3.62931	652	8.98585	123.74	50	51.0651	11.3276	0	0.243369
台州市	0.230421	34830.3	2.07445	0.03466	0.417803	0.547537	6591	12402	3.94268	3.93967	822	9.66354	105.319	53.3333	234.434	15.7974	0	0.230421
丽水市	0.218861	33905.7	1.64008	0.0520089	0.366565	0.581426	4925	7580	3.19522	4.81673	872	10.536	130.11	44.6667	626.037	22.9978	0	0.218861
合肥市	0.205424	7100	2.6907	0.0201492	0.326025	0.653826	40700	22338	4.03415	3.83991	1031	7.25233	88.4713	76	37.2145	3.99256	0	0.205424
芜湖市	0.196258	8146.67	2.90321	0.0200345	0.473393	0.506573	53556	6975	2.52055	2.83562	959	7.37106	107.719	79.6667	30.6175	4.17489	0	0.196258
蚌埠市	0.181574	6450.67	1.52636	0.0742505	0.367084	0.558666	4261	7011	2.44242	2.35758	1028	6.66968	64.01	87	17.7939	3.09516	0	0.181574
淮南市	0.168674	8418	1.21452	0.0595109	0.45	0.490489	2809	2930	2.42904	1.57096	629	7.07713	79.6862	95.3333	25.2153	2.6586	0	0.168674
马鞍山市	0.172395	6577.33	2.82231	0.0189462	0.486139	0.494915	2355	4419	3.46296	1.8287	509	7.44403	89.0249	78.3333	25.3262	4.13899	0	0.172395
淮北市	0.168724	6427.67	1.56954	0.0223157	0.437581	0.540103	5322	2348	2.68528	1.77157	595	6.25888	48.5847	99	26.0465	3.49538	0	0.168724
铜陵市	0.174271	9827	2.04756	0.0227417	0.492861	0.484286	1730	4239	1.74046	1.9084	633	7.09694	107.729	75	43.8939	5.96532	0	0.174271
安庆市	0.164212	7540	1.56787	0.0590395	0.45442	0.48654	5682	6214	1.9952	2.1223	905	7.36791	115.429	77.3333	211.932	9.78061	0	0.164212
黄山市	0.141243	6502	1.64211	0.047619	0.323718	0.628663	1796	2457	1.82707	1.80451	819	4.96932	168.611	49	377.549	19.4269	0	0.141243
滁州市	0.176013	7253	2.13358	0.04499	0.507107	0.447786	5411	8482	2.04261	1.94236	684	6.85214	72.1755	76.3333	42.9555	4.13795	0	0.176013
阜阳市	0.182744	16220.7	0.924756	0.0788606	0.38283	0.538309	8622	15712	2.32073	1.32683	867	6.91715	63.2418	100.333	30.3064	4.02071	0	0.182744
宿州市	0.168538	5830	1.00375	0.0930841	0.354579	0.552336	6520	12747	2.17448	2.10694	672	5.99016	49.8391	94.3333	28.1408	4.01372	0	0.168538
六安市	0.161962	9172	1.07267	0.0711404	0.373752	0.555107	5389	5456	1.49431	1.93622	858	7.36743	92.1986	81.6667	210.815	9.89037	0	0.161962
亳州市	0.181715	9484	1.0172	0.0686197	0.329925	0.601455	7927	21179	2.642	2.786	577	6.60749	50.0986	95.6667	26.1834	3.94231	0	0.181715
池州市	0.156163	6948	1.9097	0.0406409	0.494334	0.465025	2301	4865	3.15672	2.66418	581	6.77755	147.153	77	184.901	14.4951	0	0.156163
宣城市	0.17796	21294.7	1.82332	0.0419016	0.500186	0.457846	2917	11424	2.964	1.624	504	6.79833	135.729	76	207.426	12.8595	0	0.17796
福州市	0.153886	12268	2.97451	0.0450947	0.431548	0.523358	37989	13486	4.80769	1.06611	881	12.6508	117.214	47.6667	344.249	15.6433	0	0.153886
厦门市	0.187959	12710	3.44977	0.00297709	0.372634	0.624389	28018	12146	4.40541	3.25676	733	15.1311	63.1428	50	146.056	9.81804	0	0.187959
莆田市	0.160744	14948	2.75115	0.0363031	0.494293	0.469404	6566	17927	4.40187	1.33022	537	12.3279	90.5903	50.3333	317.03	13.3138	0	0.160744
三明市	0.148617	10695	3.16691	0.0515243	0.542343	0.406133	4340	4493	3.29317	1.36948	886	11.9188	154.812	41.3333	554.708	17.9228	0	0.148617
泉州市	0.150044	10607.7	2.95439	0.0130039	0.524369	0.462627	18348	11509	3.62799	0.997725	841	12.5971	88.9657	52	438.084	15.0654	0	0.150044
漳州市	0.131667	5585.33	2.53014	0.07666	0.442413	0.480919	8621	8680	3.88911	1.08119	586	14.8133	74.4766	53	285.036	14.0327	0	0.131667
南平市	0.139946	14112	1.76899	0.114788	0.335907	0.549305	10682	10833	2.00746	1.02239	719	11.5599	165.515	40.6667	498.772	18.6747	0	0.139946
龙岩市	0.142707	8801	3.03571	0.0539608	0.502576	0.443475	25100	3338	3.75824	1.7033	569	13.4789	113.514	42.3333	580.643	17.7604	0	0.142707
宁德市	0.146351	12706	2.37549	0.0647084	0.524282	0.411009	4006	7517	3.17143	1.4381	713	11.9797	135.547	46.3333	562.664	18.1397	0	0.146351
南昌市	0.175052	5454.33	2.61751	0.0216043	0.468637	0.509759	22611	7309	2.52236	2.0655	973	9.26543	172.979	67.6667	35.9448	3.87672	0	0.175052
济南市	0.249332	6149	2.85974	0.0163715	0.313503	0.670148	49371	34799	6.9697	7.7381	991	2.53288	24.1744	87.3333	161.4	7.27703	0	0.249332
青岛市	0.252922	6149	3.33578	0.0101409	0.33385	0.656009	46670	44109	8.22849	7.14144	1078	2.9399	26.8748	64.3333	51.0542	5.09039	0	0.252922
淄博市	0.203341	6149	2.20599	0.0244461	0.49258	0.482974	8828	10738	5.35881	4.70276	779	3.06991	23.9056	88.6667	225.322	8.6721	0	0.203341
枣庄市	0.175107	6149	1.24005	0.0654118	0.420633	0.513956	6311	20632	3.70984	2.70725	587	4.64542	39.8142	93.3333	96.1621	5.98002	0	0.175107
东营市	0.257903	7705.67	3.91886	0.0282791	0.601074	0.370647	4946	4766	5.12785	6.98174	891	2.73116	18.1285	68	10.032	2.55738	0	0.257903
烟台市	0.198185	6149	3.05683	0.0244523	0.434944	0.540604	14342	27764	6.77887	3.41127	582	2.37135	26.0591	59.6667	100.487	7.26953	0	0.198185
潍坊市	0.218875	6149	1.73781	0.0742125	0.395502	0.530286	17985	62694	5.50053	5.40469	870	3.31786	27.4463	72.6667	93.6244	5.47214	0	0.218875
济宁市	0.204518	6149	1.43884	0.0425233	0.40844	0.549037	12046	24712	2.66148	4.55981	821	4.34004	30.6135	92.3333	64.0079	4.4198	0	0.204518
泰安市	0.205184	6149	1.38777	0.0859566	0.348429	0.565615	6958	18752	2.63321	4.81204	787	2.07788	28.1292	89.6667	160.582	6.46877	0	0.205184
威海市	0.187976	6149	2.71055	0.040747	0.423926	0.535327	5618	13239	7.94502	2.41581	672	2.21205	24.9552	54	59.2924	6.59751	0	0.187976
日照市	0.202373	6149	1.85505	0.0333243	0.419603	0.547073	5333	8426	4.66667	4.63973	632	3.79285	31.6116	68	130.265	6.61856	0	0.202373
临沂市	0.193736	6149	1.17281	0.0461035	0.387659	0.566237	14486	34450	3.62829	3.77244	1022	4.12604	35.2322	86	152.582	6.7893	0	0.193736
德州市	0.201785	8854.33	1.57273	0.0570328	0.436303	0.506664	5774	12101	2.918	3.4385	713	3.21292	17.5539	88	18.6967	3.19634	0	0.201785
聊城市	0.20385	6149	1.05649	0.105344	0.348642	0.546014	10265	10358	2.46555	5.02521	553	3.86393	16.9662	95	32.5045	4.13864	0	0.20385
滨州市	0.208989	7592	1.70221	0.0334395	0.443682	0.522878	5335	10039	4.47583	3.82443	809	2.907	17.7452	75	14.5113	2.30342	0	0.208989
菏泽市	0.18123	6149	1.08648	0.0417216	0.438971	0.519308	10564	10190	2.51364	2.98977	735	4.98653	30.0045	111.333	47.0632	4.38988	1	0.18123
郑州市	0.20193	4951.67	2.48661	0.00783914	0.376661	0.6155	39222	33218	3.42948	3.83122	1399	5.51447	30.9633	111.333	227.609	6.72302	0	0.20193
开封市	0.16479	5955.33	1.22118	0.0624587	0.410525	0.527033	4584	4937	2.24638	1.73085	613	5.66315	33.6	116.333	67.4406	3.75507	1	0.16479
洛阳市	0.177085	8710	1.91006	0.0177234	0.463997	0.51828	9008	12361	2.94476	3.48725	833	5.08687	33.4334	115.333	631.058	14.079	0	0.177085
平顶山市	0.163521	8107.33	1.40036	0.033215	0.503234	0.463536	3753	3715	2.31663	2.002	541	5.99009	40.0038	115	244.312	7.84825	0	0.163521
安阳市	0.182933	4791	1.01077	0.045315	0.433472	0.521033	4803	8544	1.82664	3.48723	1028	4.5681	17.8026	111.667	198.379	6.979	0	0.182933
鹤壁市	0.179238	5909	1.7214	0.0376304	0.614778	0.347554	2121	5535	2.9172	2.96815	706	4.71639	17.575	113.667	137.486	6.92655	0	0.179238
新乡市	0.172785	6557	1.22594	0.0372537	0.467945	0.494801	5388	25195	3.34345	1.91054	1018	5.01048	21.9732	113.333	141.007	5.8725	0	0.172785
焦作市	0.177634	6332.33	1.54006	0.0278546	0.416713	0.555433	3194	6838	2.34375	3.12784	678	4.79895	25.8162	114.667	188.397	7.55309	0	0.177634
濮阳市	0.17073	5913.67	1.06363	0.0605751	0.388688	0.550737	3191	6673	1.95756	1.72944	850	4.54513	19.7896	108.667	48.0357	3.57107	1	0.17073
许昌市	0.167029	4767.67	2.02648	0.0208427	0.550248	0.428909	4211	8317	1.98858	1.55936	856	5.84405	39.9172	114	119.169	4.7842	0	0.167029
漯河市	0.17536	8710	1.9481	0.0463504	0.463938	0.489712	2233	2892	2.1308	1.47679	906	6.06746	46.1068	117.333	62.2474	3.73025	0	0.17536
三门峡市	0.15057	6293	1.94054	0.0282416	0.537904	0.43388	2099	3303	3.92157	2.53431	420	4.14572	26.0212	110	867.647	17.25	0	0.15057
南阳市	0.169123	6110.33	1.01634	0.0846358	0.338897	0.576467	6735	10619	1.74588	2.9465	1144	6.29379	50.469	129.667	304.692	10.0586	1	0.169123
商丘市	0.158229	7086	0.930435	0.504247	0.420616	0.507009	6139	7341	1.4578	1.07928	737	5.85049	42.8572	104	45.4669	4.60303	1	0.158229
信阳市	0.165622	6213	1.08295	0.0873387	0.386913	0.525764	4014	5905	1.37981	2.51763	762	7.38933	80.0673	97.3333	112.297	6.96108	1	0.165622
周口市	0.16234	6154.67	0.879069	0.0998966	0.44635	0.453753	6018	13699	1.07428	1.16851	1048	6.16666	48.4324	105.333	44.7106	4.50353	1	0.16234
驻马店市	0.160248	6285	1.06762	0.0826964	0.42806	0.622875	4100	5960	1.8117	1.83595	477	6.56658	60.1917	101.6	90.7969	5.00548	1	0.160248
武汉市	0.203271	8442.67	3.21177	0.0194161	0.411302	0.569282	50144	25157	4.05353	3.01865	1238	8.26676	104.857	82.3333	36.5224	4.19094	0	0.203271
黄冈市	0.152225	5926	0.885976	0.16371	0.350676	0.485613	5763	16490	2.46114	2.20725	593	7.49337	107.079	77	172.48	10.0032	0	0.152225
长沙市	0.179305	6217.33	3.27374	0.0200645	0.365108	0.614827	91137	58335	4.51789	2.56958	1054	8.51706	161.165	75.6667	168.08	10.6186	0	0.179305
株洲市	0.169924	15112	2.15256	0.0327576	0.448243	0.518999	5241	10478	3.75641	2.30513	567	8.57127	170.447	74	305.531	13.1759	0	0.169924
湘潭市	0.1586	5183.67	2.16484	0.0365482	0.477157	0.486294	3245	8487	4.20147	1.95238	544	6.78405	151.179	74.6667	111.216	8.18261	0	0.1586
衡阳市	0.150253	5370.33	1.37634	0.083347	0.3175	0.599153	7095	15704	2.57229	1.55422	817	7.2209	163.562	60.3333	159.093	9.95493	0	0.150253
邵阳市	0.133415	5604.33	0.880168	0.0951523	0.263409	0.641421	5657	21054	2.38872	1.53963	679	8.71656	147.777	57.6667	558.215	14.772	1	0.133415
岳阳市	0.166033	6666.67	1.9805	0.0683597	0.39709	0.53454	10743	13217	3.22772	2.45149	716	8.69625	143.482	71	129.45	8.25369	0	0.166033
常德市	0.16414	10666	1.81875	0.0558159	0.409143	0.535041	4863	12906	3.5303	2.05682	601	8.20297	113.895	86.3333	187.146	10.1203	0	0.16414
张家界市	0.135033	6167.33	0.914934	0.0773711	0.127921	0.79478	2091	2477	3.78289	2.92763	276	8.30763	94.8498	60.3333	546.953	19.5077	1	0.135033
益阳市	0.142803	5289	1.20294	0.103189	0.433572	0.463239	4179	16347	2.63636	1.96623	499	8.22355	138.757	83.6667	201.59	11.6789	0	0.142803
郴州市	0.144393	5826	1.39816	0.0692301	0.363878	0.566984	4706	13841	3.23077	2.23077	878	10.0754	172.239	48.3333	502.381	15.2657	0	0.144393
永州市	0.13659	6652.67	1.04491	0.115529	0.319303	0.56515	4908	16150	2.42264	1.82453	739	10.3566	194.888	60	421.397	14.5523	1	0.13659
怀化市	0.140595	5596	0.953275	0.0822492	0.28699	0.630738	3807	5495	2.66594	2.33406	711	8.50218	115.499	53.3333	434.495	16.7289	1	0.140595
娄底市	0.139711	5190	1.18042	0.0642115	0.388078	0.547689	4518	18333	3.42559	1.74151	677	7.83525	145.323	71	348.973	13.8182	1	0.139711
广州市	0.203755	6023.33	3.6029	0.00765865	0.257441	0.7349	158647	46359	12.1265	4.37834	1468	16.521	104.051	51	108.351	9.19585	0	0.203755
汕头市	0.148958	7060	1.18005	0.0436343	0.439903	0.516463	3301	8231	2.41091	1.48	808	16.7118	50.3222	55	54.8318	6.12368	0	0.148958
江门市	0.166569	6751.33	1.68494	0.0684002	0.435563	0.496037	2729	13197	4.50625	3.40208	1008	17.3016	65.2153	58.3333	79.4923	9.37055	0	0.166569
湛江市	0.149884	6582.67	1.17275	0.145313	0.425762	0.428926	2633	15746	1.95845	1.6447	811	18.4296	42.3502	48.3333	33.8329	4.89896	0	0.149884
茂名市	0.12864	5825.67	1.43487	0.142847	0.413679	0.443473	2582	12176	1.74434	0.987055	736	17.3469	53.322	44.3333	195.182	11.8242	0	0.12864
梅州市	0.13806	6387.33	0.745375	0.138806	0.333218	0.527976	3317	5777	3.28941	2.66925	683	15.257	80.069	40	299.795	15.5906	0	0.13806
汕尾市	0.14209	5746.33	1.09419	0.157659	0.3516	0.490707	1114	2659	1.50562	2.21723	604	17.013	44.3526	49.6667	127.578	9.6443	0	0.14209
河源市	0.156098	10829.7	0.989542	0.0945451	0.360922	0.544497	2081	4548	1.9507	2.98592	850	15.1799	96.6581	40.3333	297.343	14.8546	1	0.156098
阳江市	0.140588	6030.67	1.31349	0.159267	0.41812	0.422612	1791	8659	1.93103	2.17625	727	17.2299	66.7121	52.3333	143.778	11.5751	0	0.140588
潮州市	0.152566	21290.7	1.07837	0.102187	0.449664	0.448149	756	2156	1.22568	0.533074	487	16.0369	59.8529	50.3333	200.828	11.7542	0	0.152566
揭阳市	0.129053	6845	0.847509	0.0905669	0.311201	0.598232	1570	4544	0.858423	0.455197	908	16.5125	51.7699	54.6667	146.818	9.5631	1	0.129053
云浮市	0.125512	8570	1.00332	0.163282	0.320993	0.515683	707	6442	4.62185	1.14706	742	16.3515	79.0607	44.6667	209.693	15.9189	1	0.125512
南宁市	0.142502	4506.33	1.42944	0.0536794	0.208561	0.737751	11091	23326	4.92914	1.94743	991	14.5778	93.7658	47.6667	191.712	12.1873	0	0.142502
柳州市	0.141924	10717.7	1.71779	0.0322278	0.419801	0.547971	3045	9554	2.78125	1.40865	526	11.2373	139.312	52.3333	348.476	15.1509	0	0.141924
桂林市	0.116417	4696.67	1.10609	0.134018	0.211003	0.654979	3634	6051	2.91278	1.42799	471	10.8462	177.148	52.3333	517.719	18.079	0	0.116417
梧州市	0.119398	5086.67	1.18908	0.0668317	0.451539	0.481629	1240	7007	2.31915	0.971631	692	14.6028	120.626	45	214.491	15.6958	0	0.119398
北海市	0.164717	4930.67	1.99319	0.0999892	0.475674	0.424337	1849	12162	3.41622	2.62162	937	16.7754	65.2651	50.6667	27.5492	5.25597	0	0.164717
防城港市	0.123727	5175	2.0219	0.0893076	0.516251	0.361752	720	5030	2.45714	0.914286	451	15.6807	86.857	44.3333	251.866	13.5264	0	0.123727
钦州市	0.128036	4907	1.24861	0.0898401	0.357981	0.552179	1409	71521	1.48943	0.900302	520	15.6813	87.844	50.3333	99.568	10.0624	0	0.128036
贵港市	0.129768	5857	0.819097	0.100268	0.464038	0.625406	1297	25612	2.04167	1.15509	591	14.7038	113.408	49.3333	143.9	11.0299	0	0.129768
玉林市	0.124004	4976	0.828655	0.11069	0.282781	0.606529	1904	48338	1.91897	1.43276	517	16.1657	72.449	47.6667	179.046	13.1282	0	0.124004
百色市	0.136776	5983.67	1.03394	0.11679	0.42091	0.462191	1462	15845	2.87151	1.86313	1663	13.7229	49.6863	53.3333	744.948	20.9094	0	0.136776
贺州市	0.109817	4528.33	0.991244	0.0922004	0.369354	0.538446	831	8476	1.93532	0.850746	369	13.1856	155.983	45.6667	371.018	16.3245	0	0.109817
河池市	0.108532	5898	0.723626	0.0900275	0.297802	0.612211	1258	10626	2.07895	1.09357	551	12.5372	80.7	47	542.405	21.893	1	0.108532
来宾市	0.13478	8020.33	0.919231	0.0985356	0.34001	0.561454	813	3474	2.625	1.80288	552	13.2124	124.241	58.6667	285.962	13.879	0	0.13478
崇左市	0.119622	5090.67	1.19024	0.0621081	0.418837	0.519055	691	12865	2.54067	1.14833	580	15.3922	79.8567	52.3333	304.154	15.4021	0	0.119622
海口市	0.258451	14650	1.63554	0.0443161	0.132143	0.823556	54913	16096	7.81661	9.57785	882	20.5301	24.5006	41	41.8002	4.08533	0	0.258451
重庆市	0.166525	11979.7	1.99377	0.0442404	0.375735	0.580025	17064	47143	4.46525	1.4852	1746	9.67808	48.0484	58.6667	728.9	17.9331	0	0.166525
成都市	0.181647	4783	2.33651	0.0185169	0.306967	0.674516	185313	57451	6.44726	2.53365	1324	9.611	18.1313	75.6667	771.212	11.0649	0	0.181647
自贡市	0.142637	4783	1.56502	0.074803	0.404219	0.520978	1895	7222	4.08434	1.3012	555	10.447	24.9813	82.6667	369.836	8.97125	0	0.142637
攀枝花市	0.117138	4783	2.36446	0.0467669	0.521846	0.431423	1017	13340	6.16529	1.42975	429	12.5392	7.78705	58	1859.78	22.3629	0	0.117138
绵阳市	0.131826	4783	1.61043	0.0652191	0.395662	0.539119	8138	18876	4.05339	1.69405	759	8.42555	15.3604	67	1228.7	20.24	0	0.131826
广元市	0.124303	4783	1.04195	0.115792	0.422909	0.461299	2005	9647	4.54545	1.52381	607	9.22073	14.7215	57.3333	917.633	20.0096	0	0.124303
乐山市	0.135013	4783	1.62706	0.0768453	0.442108	0.481046	2304	3600	3.64241	1.55696	555	4.20471	26.5618	83.3333	1063.03	18.8168	0	0.135013
巴中市	0.113752	4783	0.615092	0.146559	0.304817	0.548623	1378	1531	3.43542	0.870849	591	9.40349	27.9457	58	800.985	19.5647	1	0.113752
贵阳市	0.171212	4888.67	1.81302	0.0314088	0.375718	0.592873	27931	10341	4.27379	3.69449	870	8.26141	48.7649	41.6667	1180.7	14.1469	0	0.171212
六盘水市	0.140996	5706.67	1.20831	0.0778709	0.461107	0.460998	2819	6469	2.9703	2.9967	384	9.06341	34.956	49	1715.39	19.0498	0	0.140996
遵义市	0.15347	9002	1.63497	0.0795398	0.508357	0.412097	6536	8064	2.6233	2.65658	653	8.55207	42.7675	44.6667	980.36	19.0183	0	0.15347
安顺市	0.136579	4663.67	1.10459	0.115162	0.29659	0.588233	2345	2334	1.96356	2.55061	558	9.92706	43.718	47.3333	1199.5	17.7478	0	0.136579
昆明市	0.173031	12680.3	2.2169	0.0336764	0.279456	0.686868	32466	16975	6.10402	3.42199	762	11.899	25.7297	53.6667	2094.85	16.4796	0	0.173031
昭通市	0.127258	12647.7	0.656837	0.0900906	0.402566	0.507343	2336	3027	1.75835	0.825147	548	8.24524	18.3724	52.6667	1700.16	21.8201	1	0.127258
普洱市	0.12598	12647.7	0.852573	0.115929	0.228939	0.655132	2249	4585	2.30705	1.44398	716	16.3445	17.77	46	1433.64	20.9039	1	0.12598
日喀则市	0.142929	6413	1.08763	0.0880359	0.310999	0.744742	500	8971	2.3	1.4125	238	-3.65793	14.7429	54	4984.09	16.672	1	0.142929
西安市	0.209051	8085	2.03552	0.0125018	0.336293	0.651206	118871	108553	5.30015	5.21373	1703	5.45788	13.8057	127.667	1022.93	17.4975	0	0.209051
铜川市	0.151256	5130.67	1.51056	0.0196737	0.410629	0.569697	1072	4387	6.39437	2.5493	448	4.20657	11.9278	102.333	1124.06	14.8502	1	0.151256
宝鸡市	0.148948	5712.33	1.71509	0.0316819	0.589294	0.379024	4019	8685	4.2741	2.41867	826	4.5125	10.8983	112	1354.17	19.0518	0	0.148948
咸阳市	0.177619	8752	1.59038	0.0451897	0.574414	0.380397	10719	7634	3.29545	3.16667	808	4.84866	10.566	132	880.754	11.0169	0	0.177619
渭南市	0.182773	14519.7	0.955394	0.0676665	0.438136	0.494197	4262	6247	4.20469	2.4371	766	2.49038	14.0576	125	667.874	10.352	1	0.182773
延安市	0.170465	6274	2.2211	0.0236567	0.686637	0.289706	2149	4156	3.34211	3.72807	437	1.76525	11.7202	79.3333	1240.52	18.3317	0	0.170465
汉中市	0.133815	5582	1.2772	0.107639	0.44568	0.44668	5770	3302	3.2648	2.35202	720	7.40216	19.1117	76.6667	1133.06	22.5673	1	0.133815
榆林市	0.222529	10196	3.92242	0.0154371	0.751236	0.233327	3815	7052	3.52893	4.80165	655	-0.299265	8.11459	79.6667	1214.58	10.8239	0	0.222529
安康市	0.131052	5205.67	1.1545	0.104637	0.440081	0.455282	3415	2610	3.75502	2.58635	821	7.65495	33.0843	68	1039.07	25.1161	1	0.131052
商洛市	0.126682	5038.33	0.945317	0.0885495	0.420249	0.491202	1758	1636	3.23415	2.09756	491	4.5293	28.1877	69.6667	1085.65	23.8943	1	0.126682
兰州市	0.17702	5740	1.82492	0.0147839	0.319277	0.665939	9638	6625	5.04805	3.18764	716	-2.22206	3.83199	83.6667	2092.04	14.5562	0	0.17702
金昌市	0.220793	5846.33	2.79	0.0225644	0.739329	0.238107	545	1901	8.61364	5.45455	451	-2.96356	1.99858	72.6667	1941.58	7.88281	0	0.220793
白银市	0.171229	6040	0.961258	0.146331	0.376783	0.476886	1190	2107	5.74834	2.61589	718	-1.39155	4.95381	74.6667	1859.65	11.7631	1	0.171229
武威市	0.17309	3642.33	0.956438	0.24957	0.17273	0.5777	1300	7494	4.69178	2.9863	542	-2.93312	2.22011	85.6667	1887.76	9.06703	1	0.17309
张掖市	0.178878	6191	1.05566	0.155	0.216699	0.628301	1797	3116	5.22124	4.10619	424	-2.84907	0.885185	71.3333	2603.4	14.5642	1	0.178878
平凉市	0.147769	7655.67	0.65913	0.0704156	0.299307	0.630277	1350	1624	5.05978	1.69565	494	2.08859	9.407	77.6667	1546.74	14.7458	1	0.147769
酒泉市	0.212912	11801.7	1.68962	0.0686767	0.470128	0.460637	1335	5115	5.39623	4.17925	467	-3.29	1.09075	78	2125.22	7.49986	0	0.212912
庆阳市	0.166389	8909	0.941239	0.0549734	0.529363	0.415664	2093	1565	5.83945	3.16972	503	1.83206	9.30831	82.3333	1419.54	16.4093	1	0.166389
定西市	0.141481	6040	0.445516	0.0735726	0.169146	0.757192	1880	1431	4.20635	1.49206	441	-1.16118	8.57257	73.3333	2281.75	16.0074	1	0.141481
陇南市	0.116574	6471.67	0.538333	0.109133	0.259288	0.631579	1669	2091	4.925	1.56667	445	5.69467	10.8212	55	1794.85	25.0697	1	0.116574
西宁市	0.166625	9695.67	1.66097	0.0202798	0.321406	0.658314	3961	8802	4.67206	2.14575	658	-2.90077	3.79055	72.3333	3128.23	17.4812	0	0.166625
海东市	0.140436	4558	0.764706	0.103173	0.388462	0.404135	535	3302	2.99265	1.80882	400	-3.50465	4.54182	74.3333	2773.63	19.1466	1	0.140436
银川市	0.21242	7476.67	1.98969	0.0227045	0.45822	0.519076	6200	12664	5.44755	4.96154	518	0.352543	1.14032	85.3333	1272.35	6.26903	0	0.21242
吴忠市	0.176729	7476.67	1.29457	0.101036	0.515813	0.383151	869	9475	3.08696	2.14493	564	0.41765	4.3189	93	1463.52	6.41259	1	0.176729
北京市	0.300983	58863.7	8.84066	0.00225814	0.151585	0.846157	45361	68456	4.2275	1.44724	2014	19.3218	35.9961	87.3333	364.889	13.3225	0	0.300983
天津市	0.259801	17777.3	5.49429	0.0102827	0.364135	0.625582	47534	42567	3.58904	6.31291	1517	20.9298	39.1042	88	19.9923	2.68078	0	0.259801
石家庄市	0.154927	13078.7	3.12367	0.0606665	0.311592	0.627741	26606	90957	5.63612	1.17705	744	20.6461	47.1353	101.667	253.471	9.03486	0	0.154927
唐山市	0.224368	9621.67	5.31801	0.0515893	0.561028	0.387407	10337	92493	4.42358	1.72021	3813	19.6131	40.9009	87.6667	60.5229	4.98668	0	0.224368
秦皇岛市	0.143643	11329.7	3.1236	0.0710841	0.358754	0.570161	5721	26893	5.17834	1.18471	427	18.6535	54.4411	79	233.389	11.3078	0	0.143643
邯郸市	0.151916	9958.33	2.23422	0.0854262	0.467323	0.447251	9975	38218	2.53666	1.67481	947	21.89	53.9718	99.3333	219.703	6.98154	0	0.151916
邢台市	0.137635	7796	1.59845	0.105499	0.403256	0.491157	7766	27786	2.31364	1.26723	736	21.7087	54.747	102.333	151.283	5.86623	0	0.137635
保定市	0.143625	9374.67	1.57827	0.0975917	0.345658	0.556695	12891	42272	2.58788	1.55238	980	19.595	41.5289	99.3333	332.738	10.0928	0	0.143625
张家口市	0.13018	7362.33	1.84854	0.0695903	0.270221	0.660189	5504	32169	3.6432	1.11893	457	16.9469	34.0212	77.3333	1253.38	11.077	0	0.13018
承德市	0.135876	8829.67	2.25403	0.100384	0.365117	0.534499	3078	25170	4.60299	1.87761	534	16.3178	50.9125	71	944.264	16.2713	0	0.135876
沧州市	0.162631	10392	2.88603	0.0642206	0.386036	0.549791	4941	17808	3.11644	1.61781	704	21.4085	44.606	91.6667	10.9932	2.18001	0	0.162631
廊坊市	0.178047	11355.7	2.63333	0.0692398	0.26603	0.66473	7064	11573	4.89982	1.75228	1587	20.8974	33.86	95	13.838	2.39602	0	0.178047
衡水市	0.141199	7571	1.89834	0.135761	0.362237	0.502002	4456	20888	2.38717	1.22328	551	21.4034	53.3923	98.3333	20.8708	3.20466	0	0.141199
太原市	0.157547	4926.33	4.74438	0.00759902	0.427257	0.565144	20220	39272	11.0977	2.81579	911	19.0887	34.0854	98.6667	1250.1	13.8356	0	0.157547
大同市	0.140996	8151.67	2.8229	0.0518798	0.449469	0.520318	2995	41251	6.14516	1.02581	638	16.3425	32.8311	77.3333	1297.04	11.203	0	0.140996
晋城市	0.13205	6977.67	4.73699	0.0217852	0.637459	0.340756	2905	7458	5.05479	1.34247	489	20.958	57.1472	103.667	990.435	14.9515	0	0.13205
朔州市	0.144848	4926.33	4.43082	0.0347764	0.488573	0.47665	1952	9021	5.56604	1.20126	469	16.4159	29.3106	80.6667	1334.26	9.26108	0	0.144848
晋中市	0.139219	8045.33	2.77663	0.049334	0.547789	0.402877	4220	22528	5.0503	1.87278	767	19.2358	40.5507	97.3333	1176.47	14.0343	0	0.139219
运城市	0.137374	4926.33	2.14088	0.115061	0.433216	0.451723	6091	20117	6.75052	2.5304	591	20.7931	60.2283	94	618.565	10.6672	1	0.137374
忻州市	0.127506	4926.33	2.60818	0.0446123	0.546608	0.40878	4430	11281	4.4684	1.57249	612	17.0178	36.5239	89.3333	1400	15.1663	1	0.127506
临汾市	0.123703	7388	2.43955	0.0593702	0.511306	0.429427	3734	15496	3.98489	1.40302	536	20.0059	56.0149	99.6667	1005.43	14.69	0	0.123703
吕梁市	0.133439	6458	3.19764	0.0251845	0.682749	0.292159	5182	16437	5.0354	1.76991	624	19.051	32.1227	83	1237.41	15.9213	0	0.133439
呼和浩特市	0.17385	10735.7	4.82232	0.0188135	0.355172	0.626014	6887	8779	5.62029	2.2	635	16.2995	22.5626	70	1375.95	9.18998	0	0.17385
包头市	0.18777	7849.67	6.96384	0.0120761	0.539588	0.448336	2960	3693	7.16605	2.00738	825	15.5356	19.3814	73.3333	1397.38	6.29172	0	0.18777
乌海市	0.205881	5295	6.98714	0.00475363	0.729452	0.265794	545	2744	6.46429	4.92857	598	17.9972	18.7382	87.6667	1188.49	6.64427	0	0.205881
赤峰市	0.170844	8062	2.26436	0.0935724	0.3662	0.529296	3587	27604	6.96287	3.10149	805	15.3409	48.1989	62	856.547	8.25033	1	0.170844
通辽市	0.165975	6474.67	2.18293	0.0782123	0.401915	0.519872	2401	14564	3.1115	2.85714	639	16.4811	52.7108	64	327.978	5.35984	0	0.165975
鄂尔多斯市	0.254779	7661.67	11.806	0.00615662	0.677405	0.316435	2574	5335	6.89815	6.05093	551	17.1697	18.7083	77.3333	1296.15	4.60535	0	0.254779
呼伦贝尔市	0.173763	4800	2.59022	0.0638562	0.39858	0.537564	2205	23305	7.17411	3.42411	464	10.6847	36.5621	48	693.484	8.21727	0	0.173763
巴彦淖尔市	0.172062	5470	2.81169	0.195612	0.387529	0.511316	1495	2934	7.63636	3.8961	475	16.3602	10.7758	82	1271.3	6.28584	0	0.172062
乌兰察布市	0.164183	4895.33	2.58176	0.0631123	0.478241	0.458647	1586	4257	3.98235	3.25882	424	15.1923	23.3879	67	1405.77	6.84703	0	0.164183
沈阳市	0.172515	9985	3.81577	0.0348753	0.357739	0.607385	22685	44158	7.6097	1.36604	959	17.018	53.4033	70.3333	54.1517	5.2635	0	0.172515
大连市	0.195304	15382.7	5.24255	0.0503111	0.447679	0.50201	20804	69899	12.6255	2.20805	846	17.3404	85.9752	64.6667	77.4901	7.22649	0	0.195304
抚顺市	0.130346	4882	2.29505	0.0501312	0.485617	0.464065	2417	9732	5.84409	1.67204	390	16.0188	64.3939	67.3333	411.218	13.5287	0	0.130346
本溪市	0.12918	5379	3.25	0.0578089	0.539394	0.458042	1137	7346	8.34848	1.65152	427	16.3201	67.9768	62.3333	467.538	17.3542	0	0.12918
盘锦市	0.197729	4356.33	4.90916	0.0793034	0.619655	0.442544	1526	7641	9.14504	4.25954	579	17.4522	50.9936	74	8.68639	1.59209	0	0.197729
铁岭市	0.141548	3825.33	1.39202	0.212496	0.281316	0.50649	2278	17954	6.62605	2.60504	377	16.3059	57.3938	74	185.426	8.35925	0	0.141548
朝阳市	0.136986	5008.33	1.56167	0.199018	0.315261	0.485721	3482	18111	10.6794	1.76307	781	17.7327	41.8134	65.6667	456.113	10.307	1	0.136986
葫芦岛市	0.131846	5354	1.58272	0.156266	0.353614	0.49012	2368	24390	5.68313	1.86008	460	18.0666	55.1281	76	224.194	10.8068	0	0.131846
鹤岗市	0.141724	2156.33	1.81685	0.111317	0.428571	0.460111	995	3262	8.55056	1.82022	484	13.3122	96.9381	52.3333	184.92	7.31318	1	0.141724
双鸭山市	0.138242	2747.33	1.91458	0.102285	0.408139	0.360392	1061	4597	5.68333	1.55	404	13.8062	93.1741	53.6667	141.156	7.3098	1	0.138242
大庆市	0.171378	5022.33	4.95468	0.0468274	0.614927	0.338246	4013	22074	7.45324	1.67266	590	14.7989	65.6683	54.3333	129.948	4.4847	0	0.171378
上海市	0.269362	12658	7.77705	0.00178404	0.230126	0.76809	37967	48979	3.63987	1.94293	3062	0	159.092	75	7.73784	1.99981	0	0.269362
南京市	0.28693	27826.3	8.45429	0.0127421	0.3543	0.632958	73361	45194	4.08906	6.45386	1221	21.9238	161.801	88.6667	25.7802	4.09657	0	0.28693
无锡市	0.266896	15473.3	9.00101	0.00738821	0.479818	0.512793	16870	46878	5.01609	6.97855	1064	21.6531	150.399	89.6667	21.7649	3.16884	0	0.266896
徐州市	0.222195	10601.7	4.09588	0.0788667	0.39834	0.522793	14394	127457	3.23458	6.4185	981	22.1486	119.762	96.3333	28.4052	3.99895	0	0.222195
常州市	0.263872	15620.3	8.07689	0.0128734	0.505557	0.481569	8828	22126	3.96023	7.4072	968	21.7794	145.612	93	18.5217	3.14941	0	0.263872
苏州市	0.290958	22254	8.59796	0.00590199	0.4628	0.531298	34029	60366	2.91765	7.48157	1150	21.3698	148.008	84.3333	7.70401	1.88835	0	0.290958
南通市	0.241612	15785.7	7.32678	0.0348224	0.503265	0.461911	8637	39760	4.20699	5.00906	1071	20.8196	129.733	85.3333	8.37707	1.86377	0	0.241612
连云港市	0.21011	10522	3.77826	0.104833	0.492278	0.489143	6277	52524	5.13913	5.89783	499	20.8516	135.935	88.3333	18.4724	2.56589	0	0.21011
淮安市	0.232234	10314	4.98465	0.0548922	0.441892	0.50308	149510	32615	3.84649	6.16009	907	21.5088	134.59	90.6667	14.5934	2.24714	0	0.232234
盐城市	0.205495	11926.3	4.81341	0.0855471	0.425166	0.489287	6967	35988	2.36811	4.35768	757	20.6337	154.934	91	9.21461	2.00085	0	0.205495
扬州市	0.240868	14266	7.10307	0.0307194	0.477688	0.491707	6644	32003	3.88158	6.39693	570	21.4142	142.169	93.3333	11.1464	2.38263	0	0.240868
镇江市	0.241021	9739.67	7.71231	0.0225153	0.507406	0.470083	5070	28938	5.08723	7.1838	724	21.726	149.928	97	25.8518	3.99123	0	0.241021
泰州市	0.214769	13124.3	6.70051	0.0320574	0.510835	0.457108	5523	29192	3.72788	4.0177	726	21.2505	133.924	86.3333	9.32959	1.98889	0	0.214769
宿迁市	0.204841	10395	3.50701	0.0654114	0.460543	0.473811	10600	47862	4.06814	5.40681	707	21.5675	141.99	93.3333	11.9783	2.28063	0	0.204841
杭州市	0.217246	12437	7.5213	0.0156614	0.304454	0.679884	113743	20900	4.03425	5.79114	1295	20.9827	230.226	76.6667	271.236	17.1948	0	0.217246
宁波市	0.258684	34578.7	7.70732	0.0215694	0.488175	0.490255	23515	49221	3.02548	4.34713	1045	20.6907	181.458	65.6667	121.544	11.0336	0	0.258684
温州市	0.229067	33867	3.90592	0.019	0.419651	0.561349	18346	10094	4.53285	5.21481	855	21.1178	123.149	59.3333	348.283	17.7194	0	0.229067
嘉兴市	0.266607	35109	5.70375	0.0182647	0.545514	0.436221	9008	24519	2.23845	4.73013	914	21.5736	171.238	81.3333	7.33723	1.60026	0	0.266607
湖州市	0.245134	34830.3	5.29288	0.036385	0.509727	0.453888	6724	17509	3.38872	4.46884	942	21.452	176.212	82.3333	113.236	9.16725	0	0.245134
绍兴市	0.226253	33427.3	6.35187	0.0292875	0.486501	0.484212	6646	24356	2.83176	3.49338	684	21.3372	192.365	74.6667	170.597	12.8069	0	0.226253
金华市	0.250193	35294.3	3.7415	0.023551	0.422915	0.553534	18378	19585	4.18272	6.33286	1174	21.1232	212.136	65.3333	292.58	15.1074	0	0.250193
衢州市	0.210831	34170.7	4.07425	0.0387543	0.440959	0.520287	3090	9897	4.39474	3.81579	874	20.9351	272.196	62	332.412	17.083	0	0.210831
舟山市	0.24743	35109	7.72328	0.0782453	0.492801	0.428954	2664	6801	4.49138	3.65517	751	19.8728	165.498	54.6667	51.0651	11.3276	0	0.24743
台州市	0.220274	33510.7	4.21795	0.0468729	0.433696	0.519431	7089	12794	4.13424	3.9638	889	20.5044	154.981	59	234.434	15.7974	0	0.220274
丽水市	0.213472	34988.7	3.32446	0.0566128	0.377415	0.565972	5162	7820	3.2988	4.90837	1012	21.2674	181.863	48.3333	626.037	22.9978	0	0.213472
合肥市	0.216801	15979	5.79553	0.0235525	0.358187	0.618277	42482	23882	4.23479	4.00854	1131	22.2343	173.195	78	37.2145	3.99256	0	0.216801
芜湖市	0.192097	10183.3	6.0829	0.0226145	0.506923	0.470463	55467	7258	2.66301	2.88767	921	21.3411	182.667	81	30.6175	4.17489	0	0.192097
蚌埠市	0.164799	7494	3.17848	0.103251	0.364858	0.531891	4398	7454	2.61515	2.40606	1003	22.5601	103.682	88.3333	17.7939	3.09516	0	0.164799
淮南市	0.145483	6062.67	2.48416	0.0880829	0.440946	0.470971	2873	3052	2.50495	1.66007	683	22.5491	140.268	80.3333	25.2153	2.6586	0	0.145483
马鞍山市	0.167465	9072	5.96986	0.027856	0.525921	0.446223	2483	4636	3.56481	1.86111	527	21.8412	189.176	85.3333	25.3262	4.13899	0	0.167465
淮北市	0.153528	7647	3.24416	0.0715068	0.438273	0.490221	5560	2532	2.79695	1.81726	715	22.8534	112.446	88.3333	26.0465	3.49538	0	0.153528
铜陵市	0.155882	7538.33	4.41985	0.0336788	0.526252	0.440069	1788	4486	1.83969	1.9542	582	20.7865	208.721	72.6667	43.8939	5.96532	0	0.155882
安庆市	0.14805	7769.67	3.3729	0.0618557	0.486029	0.452115	5927	6420	2.10072	2.18465	896	21.224	244.207	71	211.932	9.78061	0	0.14805
黄山市	0.130642	8453.33	3.46316	0.0654364	0.354147	0.580308	1844	2556	1.90226	1.88722	817	16.8082	316.227	55.6667	377.549	19.4269	0	0.130642
滁州市	0.160796	6950	4.5005	0.0613577	0.523673	0.414969	5553	8872	2.15789	2.02757	676	22.0373	122.336	90	42.9555	4.13795	0	0.160796
阜阳市	0.143724	7216.33	1.91841	0.108766	0.395525	0.495709	8836	16156	2.44146	1.4439	916	23.0283	109.518	84.3333	30.3064	4.02071	0	0.143724
宿州市	0.149032	6639	2.0848	0.13085	0.360601	0.508549	6828	13893	2.31332	2.21201	749	22.6201	112.862	87	28.1408	4.01372	0	0.149032
六安市	0.139095	6909	2.18497	0.0946622	0.401585	0.503753	5637	5707	1.6082	2.14579	979	22.4183	191.584	77	210.815	9.89037	0	0.139095
亳州市	0.152568	6258	2.02902	0.112458	0.351303	0.536229	8363	21619	2.836	2.916	559	23.0969	98.3912	91.3333	26.1834	3.94231	1	0.152568
池州市	0.147192	8931.33	4.00224	0.0468022	0.514451	0.438747	2365	5148	3.26119	2.72388	587	19.789	263.713	71.6667	184.901	14.4951	0	0.147192
宣城市	0.139629	8158	3.776	0.0550847	0.523305	0.42161	2983	12122	3.096	1.724	574	19.9656	200.1	62.3333	207.426	12.8595	0	0.139629
福州市	0.181587	23746	6.54168	0.0488877	0.391313	0.559798	39837	13873	5.0625	1.11418	869	21.3018	168.311	50.3333	344.249	15.6433	0	0.181587
厦门市	0.276757	51178.3	7.0718	0.00297828	0.415635	0.581387	30781	12411	4.59459	3.30888	718	23.0429	88.4541	48.6667	146.056	9.81804	0	0.276757
莆田市	0.153268	12979.7	4.84461	0.0479449	0.515877	0.436179	7483	18194	4.63551	1.36449	547	20.4847	140.44	49.3333	317.03	13.3138	0	0.153268
三明市	0.143215	10218.3	5.54803	0.0701287	0.553255	0.376616	4540	4660	3.40562	1.40161	912	21.1591	223.972	43.3333	554.708	17.9228	0	0.143215
泉州市	0.163781	15340	6.41396	0.0159067	0.561338	0.422755	19223	12189	3.86348	1.03185	762	20.3872	136.485	51.3333	438.084	15.0654	0	0.163781
漳州市	0.14816	12770	5.18541	0.0801641	0.483482	0.436354	9210	9020	4.09109	1.11287	696	22.8991	136.732	51.6667	285.036	14.0327	0	0.14816
南平市	0.121994	9057.67	3.63601	0.141516	0.390241	0.468254	10883	11333	2.1194	1.06716	856	21.5188	251.335	45	498.772	18.6747	0	0.121994
龙岩市	0.150754	12866.7	5.91143	0.062665	0.491195	0.44614	25427	3469	3.98168	1.73993	625	22.3456	192.854	40.3333	580.643	17.7604	0	0.150754
宁德市	0.151582	14235.7	5.45441	0.0909937	0.550054	0.358952	4170	7904	3.38095	1.49206	795	21.3474	160.18	48.3333	562.664	18.1397	0	0.151582
南昌市	0.184117	11866	5.4465	0.021179	0.479878	0.498943	25123	8286	2.65655	2.30192	951	21.8389	227.731	63	35.9448	3.87672	0	0.184117
济南市	0.238775	6008	5.93214	0.0366774	0.329429	0.633882	51706	36010	7.33009	8.18939	1002	20.1886	65.2908	102.667	161.4	7.27703	0	0.238775
青岛市	0.246972	6008	6.99342	0.0316279	0.343912	0.62446	49587	45615	8.60831	7.51039	1066	19.1464	73.7361	74.3333	51.0542	5.09039	0	0.246972
淄博市	0.186764	6008	4.66945	0.03753	0.489085	0.473385	9338	11158	5.60722	4.96815	754	20.7671	65.1732	102.333	225.322	8.6721	0	0.186764
枣庄市	0.151314	6008	2.60477	0.111583	0.412247	0.47617	6712	21205	3.83938	2.8342	569	21.8893	102.651	102.667	96.1621	5.98002	0	0.151314
东营市	0.25232	8392	7.95196	0.0448239	0.601414	0.353762	5191	4994	5.40183	7.39726	905	20.717	54.799	95.6667	10.032	2.55738	0	0.25232
烟台市	0.186313	6008	6.12663	0.0387502	0.43522	0.526029	15087	28830	7.09859	3.56338	627	18.7677	73.3248	78.3333	100.487	7.26953	0	0.186313
潍坊市	0.199173	6008	3.75186	0.102123	0.400227	0.497644	19506	65822	5.79766	5.60277	805	20.4305	68.9571	91.3333	93.6244	5.47214	0	0.199173
济宁市	0.182985	6008	3.08657	0.109174	0.400981	0.489844	12712	26092	2.91388	4.70694	814	21.7226	74.9201	102.333	64.0079	4.4198	0	0.182985
泰安市	0.183759	6008	2.90584	0.133195	0.367244	0.49956	7514	19311	2.84124	5.04745	783	19.4138	80.7633	101.667	160.582	6.46877	0	0.183759
威海市	0.180398	6008	5.60282	0.0471903	0.431797	0.521013	5966	13772	8.4055	2.93471	635	16.5923	81.2666	79	59.2924	6.59751	0	0.180398
日照市	0.186643	6008	3.79189	0.0712491	0.423863	0.504888	5589	8747	5.07744	4.93266	647	19.8215	87.1507	74.3333	130.265	6.61856	0	0.186643
临沂市	0.172991	6008	2.49084	0.0893681	0.388913	0.52173	15315	36963	3.82684	4.19039	999	21.2333	96.4059	98	152.582	6.7893	0	0.172991
德州市	0.177845	7880	3.21569	0.0998891	0.428825	0.47153	6163	12516	3.09269	3.65954	668	21.193	54.8848	99.6667	18.6967	3.19634	0	0.177845
聊城市	0.182771	6008	2.30818	0.171046	0.339646	0.489307	10792	10776	2.73613	5.3916	550	21.5452	54.4459	99.6667	32.5045	4.13864	0	0.182771
滨州市	0.188732	8842.33	3.57873	0.0809775	0.43891	0.480113	5788	10575	4.74555	4.03562	715	21.0838	49.3077	102.667	14.5113	2.30342	0	0.188732
菏泽市	0.163219	7378.33	2.3448	0.112677	0.411409	0.475914	11159	10588	2.69318	3.15341	757	22.2048	64.7187	102.333	47.0632	4.38988	1	0.163219
郑州市	0.206424	13307.3	5.34073	0.0121068	0.421424	0.566469	42437	35369	3.70285	3.94849	1333	22.997	66.2046	103	227.609	6.72302	0	0.206424
开封市	0.146343	6783.33	2.6635	0.118969	0.404642	0.476397	4912	5193	2.39545	1.76398	657	23.0582	62.008	102.667	67.4406	3.75507	1	0.146343
洛阳市	0.163645	9096	4.12969	0.034333	0.457065	0.508616	9738	12842	3.24788	3.58924	816	21.6719	65.1782	96.3333	631.058	14.079	0	0.163645
平顶山市	0.140604	6080	2.85647	0.0600331	0.477816	0.46215	3945	3865	2.53507	2.03607	561	22.7318	72.2388	90.3333	244.312	7.84825	0	0.140604
安阳市	0.159769	6506.33	2.22686	0.0841583	0.45062	0.465288	6129	8960	1.94343	3.52372	798	22.3993	59.3412	101.667	198.379	6.979	0	0.159769
鹤壁市	0.165743	7702.33	3.62573	0.0552491	0.605263	0.33947	2476	5782	3.08917	3.01274	835	22.5821	61.1548	98.6667	137.486	6.92655	0	0.165743
新乡市	0.152699	6941.67	2.66181	0.0770094	0.463671	0.45932	5807	26257	3.57987	1.94249	1083	22.6235	64.8767	102	141.007	5.8725	1	0.152699
焦作市	0.157587	5890	3.22872	0.0526172	0.419178	0.528196	3416	7015	2.64773	3.1733	719	22.1539	64.464	103.333	188.397	7.55309	0	0.157587
濮阳市	0.152924	8149.67	2.4318	0.0986376	0.388955	0.512407	3403	6831	2.00796	1.74801	801	22.0858	55.3581	95	48.0357	3.57107	1	0.152924
许昌市	0.15218	6112	4.35591	0.0385242	0.551761	0.40972	4522	8555	2.1758	1.57078	694	23.1476	64.107	94.3333	119.169	4.7842	0	0.15218
漯河市	0.152	5898.33	3.9089	0.0585918	0.322427	0.460163	2357	2980	2.31224	1.52743	891	23.1006	72.3018	92	62.2474	3.73025	0	0.152
三门峡市	0.136748	5897.33	4.11113	0.0494235	0.536623	0.413953	2191	3416	4.09804	2.59314	488	20.0939	64.0914	91.6667	867.647	17.25	0	0.136748
南阳市	0.157548	8342	2.27308	0.133193	0.340052	0.52676	7201	11419	1.93107	3.00309	1169	22.3239	84.8953	84	304.692	10.0586	0	0.157548
商丘市	0.134293	6095.33	2.09958	0.148794	0.407091	0.444067	6455	7619	1.57545	1.1023	721	22.8394	84.9139	93	45.4669	4.60303	1	0.134293
信阳市	0.147649	6653.67	2.49002	0.159773	0.374785	0.465449	4297	6232	1.52885	2.5609	774	22.9481	150.722	78.3333	112.297	6.96108	1	0.147649
周口市	0.135796	4943	1.98324	0.161056	0.422639	0.416305	6332	14197	1.13636	1.19734	923	23.1106	76.5101	90.6667	44.7106	4.50353	1	0.135796
驻马店市	0.138876	6306	2.28953	0.149225	0.412758	0.438017	4351	6347	1.99857	1.88017	467	23.0546	107.494	84.6	90.7969	5.00548	1	0.138876
武汉市	0.219599	16653.3	7.22149	0.0199054	0.386232	0.593862	54034	26348	4.26358	3.3017	1255	22.9358	185.42	72.6667	36.5224	4.19094	0	0.219599
[truncated: 289 more rows]
